# Supplementary material for: Effects of a Bioprocessed Soybean Meal Ingredient on the Intestinal Microbiota of Hybrid Striped Bass, Morone chrysops x M. saxatilis
Source: Microorganisms. 2021 May 11;9(5):1032. doi: 10.3390/microorganisms9051032 (PMC8151853; doi:10.3390/microorganisms9051032)
Supplement: Supplementary file 1 [file microorganisms-09-01032-s001.zip › Fowler et al Supplementary Files_revised/Fowler et al HSB Supplementary Table 1_revised.xlsx]

## Sheet: Title
Supplementary Table 1. Relative abundance in each sample of intestinal bacterial OTUs identified in hybrid striped bass. Number of reads analyzed in each sample.

## Sheet: OTU table
Treatment	B	B	B	BB	BB	BB	BW	BW	BW	BPP	BPP	BPP	CON	CON	CON
sample ID	B-1	B-2	B-3	BB-1	BB-2	BB-3	BW-1	BW-2	BW-3	BPP-1	BPP-2	BPP-3	CON-1	CON-2	CON-3
>SD_McMs-00002	0.878592	0.0169034	0.0128777	0.01058	0.00928353	0.879073	0.00715137	0.00899649	0.00899101	0.054289	0.0553895	0.0347994	0.0101387	0.0106546	0.00997059
>SD_McMs-00007	0.00899321	0.0179824	0.0135711	0.63866	0.608134	0.0572682	0.0698927	0.463575	0.696703	0.0118403	0.018639	0.0172297	0.0071736	0.00819588	0.0103382
>SD_McMs-00001	0.00692477	0.0672541	0.0543834	0.00867369	0.0226404	0.00320118	0.0285101	0.0533938	0.0355245	0.421212	0.375945	0.496599	0.503109	0.441143	0.484148
>SD_McMs-00003	0.00764423	0.38734	0.421694	0.0371253	0.0333449	0.00273411	0.373349	0.117832	0.0011988	0.00138556	0.00263759	0.00238041	0.00114778	0.00194652	0.00215953
>SD_McMs-00004	0.00584559	0.188455	0.211887	0.0244007	0.0312609	0.00141262	0.262503	0.09567	0.000999001	0.00163749	0.00158256	0.00226706	0.0025825	0.00235632	0.00202169
>SD_McMs-00011	0.000944287	0.0125877	0.0121842	0.000857837	0.00195775	0.000558214	0.00333731	0.010313	0.00871129	0.0584456	0.0752594	0.0822943	0.0828312	0.0948673	0.044569
>SD_McMs-00008	0.000809389	0.00215789	0.00178306	0.0212553	0.0293978	0.00100251	0.0061025	0.02677	0.0626973	0.00289709	0.00351679	0.003854	0.00105213	0.00215142	0.00147032
>SD_McMs-00013	0.000899321	0.00395612	0.00346706	0.00109613	0.00198933	0.000273411	0.00262217	0.00621709	0.00227772	0.0547928	0.0244417	0.0197234	0.021999	0.037906	0.0590884
>SD_McMs-00012	0.000674491	0.00611401	0.00237741	0.000381261	0.00132622	0.000341763	0.00162098	0.00255998	0.00387612	0.0366545	0.036223	0.0465881	0.0519369	0.0434382	0.024444
>SD_McMs-00009	0.000269796	0.00161841	0.00118871	0.0376495	0.0276295	0.00228982	0.00300358	0.0192364	0.0138262	0.00113364	0.000703359	0.00102018	0.000286944	0.000307346	0.000229737
>SD_McMs-00006	0.000674491	0.0458551	0.0552749	0.00390793	0.00356816	0.000193666	0.0580215	0.00906963	0.0001998	0.000629802	0	0.000226706	0.000286944	0.000204897	0.000367579
>SD_McMs-00016	0.00152885	0.00467542	0.00316989	0.0292141	0.0288295	0.000899977	0.00104887	0.00650965	0.014026	0.000251921	0.000351679	0.000566765	0.000191296	0.000204897	0.000321632
>SD_McMs-00018	8.99321e-05	0.000179824	0.000198118	0.0195873	0.0227667	0.000979722	0.00114422	0.00672908	0.0156244	0.000377881	0.000351679	0.000566765	0.000286944	0.000307346	0.000367579
>SD_McMs-00014	0.000269796	0.00197806	0.00257553	0.000428919	0.000505226	0.000136705	0.000667461	0.00197484	0.00235764	0.0156191	0.02409	0.0298118	0.0237207	0.0233583	0.012268
>SD_McMs-00019	0.000179864	0.000359648	0.000297177	0.0150122	0.0149042	0.000626566	0.00100119	0.00460796	0.0113087	0.00012596	0.000351679	0	9.5648e-05	0.000102449	0.00018379
>SD_McMs-00017	0.000719457	0.00557454	0.00108965	0.00162036	0.00315766	9.11369e-05	0.00595948	0.00153599	0.000639361	0.00327497	0.0321787	0.00725459	0.00985175	0.0107571	0.0147951
>SD_McMs-00020	0.0136697	0.000179824	9.90589e-05	0.000476576	0.000126306	0.00781499	0	7.31422e-05	0.00011988	0.00944703	0.0084403	0.000340059	0.000191296	0	9.18949e-05
>SD_McMs-00015	0.000269796	0.003057	0.001684	0.000238288	0.000757839	0.000148098	0.00057211	0.000950848	0.00155844	0.0107066	0.0133638	0.0210837	0.0265901	0.0205922	0.00725969
>SD_McMs-00010	8.99321e-05	0.00107894	0.000396236	0.00142973	0.00129464	0.000239234	0.000429082	0.00453482	0.00371628	0.0177604	0.0321787	0.00906824	0.00918221	0.00850323	0.0118544
>SD_McMs-00005	0.000269796	0.0300306	0.0274393	0.00200162	0.00214721	0.000102529	0.0200238	0.00731422	0.00011988	0.000251921	0	0.000113353	0.00047824	0.000204897	4.59474e-05
>SD_McMs-00021	0.000809389	0.0165438	0.0192174	0.00214459	0.00318924	0.000205058	0.0202145	0.0104593	0.0001998	0.00012596	0.000351679	0.000226706	0.000286944	0.000204897	0.00018379
>SD_McMs-00022	0.000134898	0.00323683	0.00307083	0.000428919	0.000599956	9.11369e-05	0.00128725	0.00175541	0.00111888	0.0105807	0.0093195	0.00804806	0.0132951	0.0150599	0.0140599
>SD_McMs-01001	0.000179864	0.00269736	0.00138683	0.000428919	0.000663109	6.83527e-05	0.000762813	0.00204798	0.000879121	0.0212873	0.0135397	0.00827477	0.00535629	0.00573712	0.0132788
>SD_McMs-01002	0.000494627	0.00215789	0.00307083	0.000238288	0.000347343	0.000307587	0.000667461	0.00153599	0.000999001	0.0066759	0.00404431	0.00283382	0.00966045	0.0152648	0.0108436
>SD_McMs-01003	0.000269796	0.000899119	0.000990589	4.76576e-05	0.000252613	7.97448e-05	0.000524434	0.000438853	0.000919081	0.00793551	0.0103745	0.0128089	0.0156863	0.0119865	0.00298658
>SD_McMs-01004	8.99321e-05	0.000719295	0.000495295	0.00109613	0.00249455	9.11369e-05	0.00100119	0.00321826	0.00583417	0.00491246	0.00545103	0.0055543	0.00526064	0.00389304	0.00390553
>SD_McMs-01005	0.000584559	0.00161841	0.00108965	0.00986513	0.00903091	0.000239234	0.000381406	0.00160913	0.00171828	0.000251921	0.000527519	0	9.5648e-05	0.000102449	4.59474e-05
>SD_McMs-01006	0.000539593	0.00323683	0.00227836	0.000333603	0.000536803	0.000170882	0.00147795	0.00182855	0.000879121	0.00743167	0.00597855	0.00419406	0.00640842	0.00932282	0.00753538
>SD_McMs-01007	0.000134898	0.000179824	0	0.00800648	0.00697843	0.000398724	0.000381406	0.00299883	0.00507493	0	0	0.000113353	9.5648e-05	0.000102449	0.000137842
>SD_McMs-01008	0.000134898	0.0100701	0.0126795	0.00109613	0.000884145	4.55685e-05	0.0150179	0.00285255	3.996e-05	0	0	0.000113353	0	0.000102449	9.18949e-05
>SD_McMs-01009	4.49661e-05	0.000899119	0.00128777	0.00676738	0.00735735	0.000113921	0.00457688	0.00460796	0.000839161	0.00012596	0.00017584	0.000340059	9.5648e-05	0.000102449	0.000137842
>SD_McMs-01010	0.000944287	0.0037763	0.000297177	0.000333603	0.00176829	7.97448e-05	0.00519666	0.00248683	0.00011988	0.00226729	0.0160014	0.00328724	0.00172166	0.0108595	0.00248116
>SD_McMs-01011	4.49661e-05	0	0	0.0081018	0.00678897	0.00037594	0.000381406	0.00292569	0.00403596	0.000251921	0.00017584	0	0	0.000102449	9.18949e-05
>SD_McMs-01012	0.000494627	0.00107894	0.000396236	0.000428919	0.000347343	0.000113921	0.000333731	0.00197484	0.00155844	0.00717975	0.0138913	0.00328724	0.00344333	0.00778609	0.00680022
>SD_McMs-01013	0.000404694	0.00107894	0.000990589	0.00695801	0.00666267	0.000273411	0.000333731	0.00160913	0.00311688	0	0.00017584	0.000226706	9.5648e-05	0.000102449	0.00018379
>SD_McMs-01014	0.000134898	0	9.90589e-05	0.00309775	0.00464176	0.000148098	0.000810489	0.00307197	0.00827173	0.000251921	0.000703359	0.000566765	9.5648e-05	0.000204897	4.59474e-05
>SD_McMs-01015	0.00921804	0	9.90589e-05	0.000238288	9.47299e-05	0.00264297	4.76758e-05	7.31422e-05	0.00011988	0.00365285	0.00228592	0.000680118	0	0.000307346	4.59474e-05
>SD_McMs-01016	0.00256306	0.00161841	0.00128777	0.00133441	0.00110518	0.00140123	0.000858164	0.00109713	0.00143856	0.00214133	0.00615439	0.00238041	0.00153037	0.00153673	0.00248116
>SD_McMs-01017	4.49661e-05	0.000899119	0.000693413	0.00600486	0.00552591	0.000102529	0.00357569	0.00446167	0.000919081	0.000251921	0.00017584	0	9.5648e-05	0.000102449	4.59474e-05
>SD_McMs-01018	8.99321e-05	0.000899119	0.000594354	9.53153e-05	0.000221036	5.69606e-05	0.000524434	0.000731422	0.000599401	0.00554226	0.00386847	0.00827477	0.0073649	0.0069665	0.00615696
>SD_McMs-01019	0.000314762	0.000719295	0.00108965	0.000381261	0.000536803	5.69606e-05	0.00057211	0.000731422	0.00015984	0.00743167	0.00158256	0.003854	0.00200861	0.00174162	0.0119004
>SD_McMs-01020	0.000134898	0.01025	0.0102031	0.000571892	0.00116833	7.97448e-05	0.00982122	0.00270626	0	0	0	0.000453412	0.000286944	0.000102449	0.000137842
>SD_McMs-01021	0.000314762	0.00557454	0.010005	0.000905495	0.00101045	9.11369e-05	0.0105364	0.00299883	0	0.00012596	0	0.000113353	0	0	0
>SD_McMs-01022	0.000179864	0.000179824	0	0.00181099	0.00164198	0.00324675	0.000286055	0.00146284	0.00155844	0.00012596	0.000351679	0.000226706	0	0	0.000137842
>SD_McMs-01023	4.49661e-05	0	0	0.00581423	0.00609429	0.000227842	0.000333731	0.00226741	0.00291708	0	0	0.000113353	0	0	0.000137842
>SD_McMs-01024	0.00022483	0.000359648	0.000792472	0.00128676	0.000947299	9.11369e-05	0.000429082	0.00197484	0.00163836	0.00503842	0.00580271	0.00102018	0.00277379	0.00327835	0.00684617
>SD_McMs-01025	4.49661e-05	0.00485524	0.00376424	0.00362198	0.0028419	6.83527e-05	0.00700834	0.00424225	7.99201e-05	0	0.00017584	0	0	0	0.000137842
>SD_McMs-01026	0.00364225	0.00719295	0.00614165	0.00152504	0.000473649	0.000615174	0.00576877	0.00197484	3.996e-05	0	0	0.000113353	0	0.000102449	4.59474e-05
>SD_McMs-01027	0.00206844	0.00251753	0.00118871	0.00209694	0.00179987	0.00104807	0.00090584	0.00146284	0.0013986	0.00138556	0.000703359	0.00170029	0.00105213	0.00133183	0.00151627
>SD_McMs-01028	0	0.000899119	0	0.0012391	0.00271559	0.000136705	0.000810489	0.00343768	0.00839161	0.000503842	0.000879198	0.000680118	9.5648e-05	0.000307346	0.00018379
>SD_McMs-01029	8.99321e-05	0.00107894	0.000396236	0.000381261	0.000378919	1.13921e-05	0.00057211	0.00117028	0.0001998	0.00629802	0.00228592	0.00204035	0.00181731	0.00235632	0.00960301
>SD_McMs-01030	4.49661e-05	0.000539471	0.000495295	4.76576e-05	0.000252613	2.27842e-05	0.000333731	0.000511995	0.00035964	0.00642398	0.00211008	0.00442077	0.0023912	0.00532732	0.00794891
>SD_McMs-01031	8.99321e-05	0.000719295	0.000297177	4.76576e-05	0.000157883	3.41763e-05	0.000333731	0.000438853	0.00035964	0.00743167	0.00422015	0.0036273	0.00430416	0.0069665	0.00565153
>SD_McMs-01032	0.00719457	0.000359648	0	0.000142973	0.000157883	0.00222146	0	7.31422e-05	3.996e-05	0.000503842	0.00017584	0.000226706	0	0	4.59474e-05
>SD_McMs-01033	0.000314762	0.00881136	0.00733036	0.00100081	0.000947299	1.13921e-05	0.00705602	0.00314511	0	0.00012596	0	0	0	0.000102449	0
>SD_McMs-01034	0	0.000899119	0.000693413	0.000142973	0.000157883	4.55685e-05	0.000286055	0.000585138	0.0003996	0.00365285	0.00316511	0.00170029	0.00420851	0.00573712	0.00652454
>SD_McMs-01035	0.000494627	0.0178026	0.013472	0.000762522	0.000947299	6.83527e-05	0.001764	0.000585138	7.99201e-05	0	0	0	9.5648e-05	0	0
>SD_McMs-01036	8.99321e-05	0.00107894	0.00089153	0.000238288	0	5.69606e-05	0.000524434	0.00146284	0.00031968	0.00629802	0.00228592	0.00487418	0.00277379	0.00501998	0.00436501
>SD_McMs-01037	4.49661e-05	0	9.90589e-05	0	0.000221036	2.27842e-05	0.000190703	7.31422e-05	0.00023976	0.00428266	0.00703359	0.00646112	0.00755619	0.00501998	0.00289469
>SD_McMs-01038	4.49661e-05	0.000359648	0.000495295	0.000142973	0.000252613	1.13921e-05	0.000381406	0.00109713	0.00031968	0.00642398	0.00351679	0.00306053	0.0025825	0.0037906	0.00601911
>SD_McMs-01039	8.99321e-05	0	0	0.00347901	0.00451546	0.000170882	0.000429082	0.00336454	0.00163836	0.000377881	0.00017584	0.000340059	9.5648e-05	0	9.18949e-05
>SD_McMs-01040	0.000134898	0.000539471	0	0.00295477	0.00426284	6.83527e-05	9.53516e-05	0.00146284	0.00355644	0	0	0.000113353	9.5648e-05	0	0.00018379
>SD_McMs-01041	0.000134898	0.000179824	0	0	0.000252613	2.27842e-05	0.000190703	0.000146284	7.99201e-05	0.00529034	0.00369263	0.000680118	0.00172166	0.0033808	0.00822459
>SD_McMs-01042	8.99321e-05	0.000899119	0.000396236	0.000428919	0.000378919	2.27842e-05	0.000476758	0.000804564	0.000919081	0.00377881	0.00457183	0.00124688	0.00191296	0.00276611	0.00551369
>SD_McMs-01043	4.49661e-05	0	0.000297177	0.00324072	0.00255771	0.000273411	0.000476758	0.00212112	0.00347652	0	0	0	9.5648e-05	0	0.000137842
>SD_McMs-01044	4.49661e-05	0.000719295	0.000792472	0.000142973	6.31532e-05	2.27842e-05	0.000238379	0.00065828	0.00023976	0.00163749	0.00193424	0.00283382	0.00487805	0.00409794	0.00560559
>SD_McMs-01045	0.000494627	0.00107894	0.000792472	9.53153e-05	0.000252613	6.83527e-05	0.000143027	0.00160913	0.000639361	0.00251921	0.00386847	0.000453412	0.00133907	0.00297101	0.00574343
>SD_McMs-01046	8.99321e-05	0	0.000297177	0.000190631	0.000126306	0	0.000143027	0.000585138	0.0001998	0.00617206	0.00158256	0.00124688	0.00315638	0.00440529	0.00477853
>SD_McMs-01047	4.49661e-05	0	0	0.00266883	0.00397865	0.000170882	0.000143027	0.000877706	0.00223776	0	0.00017584	0	0	0	0
>SD_McMs-01048	0.000179864	0.00143859	0.00148588	0.00333603	0.00325239	0.000136705	9.53516e-05	0.00065828	0.00111888	0	0.00017584	0	0.000286944	0	0.000137842
>SD_McMs-01049	8.99321e-05	0	0.000198118	0.00309775	0.0028419	0.000125313	0.000143027	0.000950848	0.00243756	0	0.000527519	0	9.5648e-05	0	4.59474e-05
>SD_McMs-01050	0	0.000359648	0.000198118	4.76576e-05	6.31532e-05	2.27842e-05	0.000143027	0.000146284	0.00015984	0.00327497	0.00298927	0.00215371	0.00382592	0.00450773	0.00362985
>SD_McMs-01051	4.49661e-05	0.000539471	9.90589e-05	9.53153e-05	0.000126306	1.13921e-05	0.000190703	0.000438853	0.00031968	0.00466054	0.00351679	0.00374065	0.00439981	0.00481508	0.00128653
>SD_McMs-01052	4.49661e-05	0.000359648	0.000198118	0	6.31532e-05	3.41763e-05	0.000238379	0.000365711	0.0001998	0.00302305	0.00334095	0.00374065	0.0049737	0.0031759	0.002619
>SD_McMs-01053	0	0.000179824	0.00089153	0	6.31532e-05	1.13921e-05	4.76758e-05	0.000146284	0.00027972	0.00264517	0.00298927	0.005781	0.00411286	0.00327835	0.00243521
>SD_McMs-01054	0.000134898	0.000179824	0	0.00128676	0.00104203	0.00149237	4.76758e-05	0.000804564	0.000879121	0	0	0.000453412	9.5648e-05	0	4.59474e-05
>SD_McMs-01055	0.00112415	0	0	0.000285946	6.31532e-05	0.00221007	0	0	3.996e-05	0	0.000703359	0	0	0	0
>SD_McMs-01056	4.49661e-05	0.00467542	0.0055473	0.000333603	0.000694686	1.13921e-05	0.00357569	0.00226741	3.996e-05	0.00012596	0	0	9.5648e-05	0	4.59474e-05
>SD_McMs-01057	0	0.000359648	0.000495295	9.53153e-05	0.00018946	2.27842e-05	0.000238379	7.31422e-05	0.00023976	0.00327497	0.00334095	0.003854	0.00315638	0.00225387	0.00266495
>SD_McMs-01058	0.00179864	0.00197806	0.00247647	0.000428919	0.000473649	0.00059239	0.00238379	0.00102399	0	0	0	0	0	0.000102449	9.18949e-05
>SD_McMs-01059	4.49661e-05	0	0	0.00257351	0.00322082	0.000113921	0.000429082	0.000950848	0.000999001	0	0.00017584	0	0	0.000102449	4.59474e-05
>SD_McMs-01060	0	0	0.000198118	9.53153e-05	3.15766e-05	0	0.000143027	0.000292569	0.00011988	0.0012596	0.00140672	0.00113353	0.00191296	0.00256121	0.00496232
>SD_McMs-01061	0.000134898	0.000359648	0.000297177	0.000428919	0.000378919	4.55685e-05	0.000143027	0.00065828	0.000959041	0.00251921	0.00158256	0.000906824	0.00153037	0.00122938	0.00266495
>SD_McMs-01062	0.00103422	0.000359648	0.000594354	0.000428919	0.000884145	0.00037594	0.000476758	0.000511995	0.000719281	0.00100768	0.00123088	0.000680118	0.00047824	0.000922037	0.000918949
>SD_McMs-01063	4.49661e-05	0.000539471	0.000990589	0	0	3.41763e-05	9.53516e-05	0.000146284	0.00023976	0.00100768	0.000879198	0.000566765	0.00306074	0.00307346	0.00385958
>SD_McMs-01064	4.49661e-05	0.00215789	0.00277365	9.53153e-05	0.000536803	3.41763e-05	0.00238379	0.00117028	0	0.000881723	0.000527519	0.00147359	0.00181731	0.000409794	0.000689212
>SD_McMs-01065	0.000179864	0.000719295	0.000990589	0.00290712	0.0024314	2.27842e-05	9.53516e-05	0.000438853	0.000759241	0	0.00017584	0	9.5648e-05	0.000102449	4.59474e-05
>SD_McMs-01066	4.49661e-05	0.000179824	0.000297177	0.000619549	0.00119991	2.27842e-05	0.000286055	0.00102399	0.00227772	0.000503842	0.00123088	0.00147359	0.00105213	0.00102449	0.000367579
>SD_McMs-01067	4.49661e-05	0	9.90589e-05	0.00233522	0.00239982	0.000102529	4.76758e-05	0.000950848	0.00127872	0	0	0	0	0	9.18949e-05
>SD_McMs-01068	0.00364225	0.0075526	0.00297177	0.000428919	0.000252613	4.55685e-05	0	0.000219427	3.996e-05	0.00012596	0	0	9.5648e-05	0.000102449	0
>SD_McMs-01069	0.00170871	0	0	0	0	0.00160629	0	0	0	0	0	0	0	0	4.59474e-05
>SD_McMs-01070	0.000134898	0.000359648	0	0.00147739	0.00281032	0.000102529	0.000286055	0.00124342	0.00047952	0.000377881	0	0	0	0.000102449	0.000229737
>SD_McMs-01071	8.99321e-05	0.00485524	0.00534918	0.000333603	0.00028419	0	0.0029559	0.00109713	0	0	0	0	0	0	9.18949e-05
>SD_McMs-01072	8.99321e-05	0.000179824	0.000198118	0.00195396	0.00173671	0.000102529	0.00100119	0.00285255	0.00027972	0	0	0	0	0	0
>SD_McMs-01073	0	0.000179824	0.000396236	4.76576e-05	0	3.41763e-05	0	0.000146284	0.00015984	0.00163749	0.0017584	0.00158694	0.00411286	0.00440529	0.00179195
>SD_McMs-01074	0	0	9.90589e-05	0	0.000126306	0	0.000333731	0.00065828	7.99201e-05	0.00226729	0.000879198	0.000566765	0.00124342	0.00143428	0.00413527
>SD_McMs-01075	4.49661e-05	0.000179824	0.00108965	0.000142973	0.000505226	3.41763e-05	0.000619785	0.000511995	0.00015984	0.000881723	0.000703359	0.000226706	0.00095648	0.00153673	0.00321632
>SD_McMs-01076	4.49661e-05	0.000179824	0.000495295	4.76576e-05	9.47299e-05	1.13921e-05	0.000333731	0.000146284	0.00011988	0.000755763	0.00246175	0.001927	0.00373027	0.00327835	0.00147032
>SD_McMs-01077	8.99321e-05	0.000359648	0.000297177	4.76576e-05	6.31532e-05	2.27842e-05	4.76758e-05	0.000219427	0.0001998	0.00176345	0.00193424	0.00147359	0.00325203	0.00307346	0.00179195
>SD_McMs-01078	0	0.000359648	0.000693413	0	9.47299e-05	1.13921e-05	4.76758e-05	0.000438853	0.0003996	0.00314901	0.0017584	0.00215371	0.00248685	0.00276611	0.00114869
>SD_McMs-01079	0	0.000179824	0	9.53153e-05	0.00028419	3.41763e-05	0	0.000877706	0.00031968	0.0012596	0.00140672	0.000680118	0.000573888	0.000819588	0.00404337
>SD_McMs-01080	0	0	0	0.000762522	0.00132622	9.11369e-05	0.000190703	0.00197484	0.00207792	0.00012596	0.00017584	0	0.000191296	0.000204897	9.18949e-05
>SD_McMs-01081	4.49661e-05	0	0.000792472	0	9.47299e-05	1.13921e-05	0.000286055	0.000438853	0.00011988	0.00226729	0.000351679	0.00113353	0.00095648	0.00163918	0.00307848
>SD_McMs-01082	0	0	9.90589e-05	0.000142973	9.47299e-05	1.13921e-05	0.000238379	0.000146284	0.00027972	0.0012596	0.00281343	0.00294718	0.00200861	0.00225387	0.00156221
>SD_McMs-01083	0	0.000359648	0	0	0.000157883	3.41763e-05	0	7.31422e-05	0.00011988	0.00176345	0.00211008	0.00215371	0.00181731	0.00276611	0.00202169
>SD_McMs-01084	0	0	0	0.00166802	0.0014841	9.11369e-05	0.000143027	0.00117028	0.00147852	0	0	0	0	0	4.59474e-05
>SD_McMs-01085	0	0.000359648	9.90589e-05	0.00190631	0.0014841	0.000125313	0.000190703	0.00065828	0.00111888	0.00012596	0	0.000113353	0	0	4.59474e-05
>SD_McMs-01086	0.000134898	0	0.000297177	0.000428919	0.000568379	0	0.000333731	0.000585138	0.00203796	0.000755763	0.000351679	0.000906824	0.000860832	0.00071714	0.000551369
>SD_McMs-01087	0.000989253	0.000179824	0	0	0	0.00128731	0	0	0	0.000377881	0.00017584	0	0	0	4.59474e-05
>SD_McMs-01088	0.000989253	0	0	4.76576e-05	0	0.00107086	0	7.31422e-05	0	0.000629802	0.00211008	0	0.000191296	0	0
>SD_McMs-01089	4.49661e-05	0.000179824	0.000198118	0	0.000126306	2.27842e-05	9.53516e-05	0	7.99201e-05	0.0012596	0.00193424	0.00147359	0.00325203	0.00286856	0.00114869
>SD_McMs-01090	0	0	0.000297177	9.53153e-05	3.15766e-05	1.13921e-05	0	0.000292569	0.00027972	0.00113364	0.00105504	0.00147359	0.0025825	0.00409794	0.00101084
>SD_McMs-01091	0	0.000359648	0.000396236	4.76576e-05	0.000126306	1.13921e-05	0.000238379	0.000146284	0.0001998	0.00163749	0.00211008	0.00215371	0.00200861	0.00266366	0.000873001
>SD_McMs-01092	0	0.000179824	0.000198118	4.76576e-05	0	2.27842e-05	9.53516e-05	0.000438853	0.0001998	0.00163749	0.0017584	0.00215371	0.00200861	0.00266366	0.00105679
>SD_McMs-01093	0.00022483	0	0.000396236	0.000381261	0.000505226	0.00015949	0.000476758	0.000877706	0.000879121	0.000881723	0.00123088	0.000566765	0.000382592	0.000409794	0.000551369
>SD_McMs-01094	0	0.000179824	9.90589e-05	0.0012391	0.000631532	4.55685e-05	0.000238379	0.000950848	0.00207792	0.000251921	0.000351679	0.000113353	0	0	4.59474e-05
>SD_McMs-01095	4.49661e-05	0.000359648	0	0.000381261	0.000442073	0.000945546	0	0.000292569	0.00043956	0	0.00017584	0.000226706	0	0	4.59474e-05
>SD_McMs-01096	0.000134898	0.00287718	0.00435859	0.000142973	0.000252613	0	0.00224076	0.000365711	0	0	0	0.000113353	0	0	0
>SD_McMs-01097	0.000134898	0.00125877	0.000198118	0.00185865	0.00164198	0	4.76758e-05	0.000950848	0.00031968	0	0	0	0	0	4.59474e-05
>SD_McMs-01098	0.00022483	0.000359648	9.90589e-05	9.53153e-05	0.00018946	1.13921e-05	9.53516e-05	0.000511995	0.00011988	0.00352689	0.00123088	0.000113353	0.000573888	0.00112693	0.00197574
>SD_McMs-01099	0	0.000179824	9.90589e-05	4.76576e-05	3.15766e-05	0	0.000286055	0.000219427	7.99201e-05	0.00138556	0.000527519	0.000566765	0.000765184	0.00133183	0.00312443
>SD_McMs-01100	0	0.000539471	0.000693413	0	6.31532e-05	1.13921e-05	0.000143027	0.000146284	0.00015984	0.00100768	0.00123088	0.00136024	0.00200861	0.00286856	0.000918949
>SD_McMs-01101	0.00170871	0	0	4.76576e-05	3.15766e-05	0.000740488	0	0	0	0.000755763	0.000703359	0	9.5648e-05	0	0
>SD_McMs-01102	0.000494627	0	0	4.76576e-05	0	0.00109364	0	0	0	0.00012596	0.000527519	0	0	0	0
>SD_McMs-01103	0	0.000179824	9.90589e-05	9.53153e-05	9.47299e-05	0	4.76758e-05	0.000292569	7.99201e-05	0.00226729	0.00140672	0.00136024	0.00191296	0.00112693	0.00128653
>SD_McMs-01104	8.99321e-05	0	0.000297177	9.53153e-05	0	1.13921e-05	4.76758e-05	0	7.99201e-05	0.000881723	0.000703359	0.000906824	0.00114778	0.00215142	0.00215953
>SD_McMs-01105	8.99321e-05	0.000179824	0	0.000524234	0.00104203	2.27842e-05	0.000143027	0.00102399	0.0015984	0	0.000527519	0	9.5648e-05	0	0
>SD_McMs-01106	0.000944287	0	0	4.76576e-05	3.15766e-05	0.000979722	0	0	0	0	0	0	0	0	4.59474e-05
>SD_McMs-01107	0.00260803	0	0	0.000142973	0	0.000318979	0	0.000146284	0	0.00151153	0.00017584	0.000226706	0	0.000102449	4.59474e-05
>SD_McMs-01108	0.000629525	0.000179824	0	0	0	0.00102529	0	0	0	0	0	0	0	0	0
>SD_McMs-01109	4.49661e-05	0	0	0	0	0	0.000190703	0.000219427	0	0.00239325	0.00123088	0.000453412	0.00153037	0.00174162	0.00137842
>SD_McMs-01110	0.000584559	0.000899119	0.000297177	0.000142973	0.000252613	0.000353156	4.76758e-05	0.000146284	0.00027972	0.000503842	0.00105504	0.000340059	9.5648e-05	0.000512243	0.000413527
>SD_McMs-10001	8.99321e-05	0	0	0.00119144	0.00129464	3.41763e-05	0.000238379	0.00131656	7.99201e-05	0	0	0	0	0.000102449	0
>SD_McMs-10002	8.99321e-05	0.000179824	9.90589e-05	0	6.31532e-05	1.13921e-05	9.53516e-05	7.31422e-05	0.00011988	0.000755763	0.0017584	0.00238041	0.000669536	0.00133183	0.00114869
>SD_McMs-10003	0	0	0	9.53153e-05	0	0	0.000190703	0	0.00011988	0.00151153	0.00105504	0.000793471	0.000669536	0.00133183	0.00188384
>SD_McMs-10004	0	0	0	0.000857837	0.00129464	2.27842e-05	0	0	0.00107892	0	0	0	0	0	0
>SD_McMs-10005	0	0	0	0.00114378	0.00104203	6.83527e-05	0.000286055	0.00065828	0.0001998	0.00012596	0	0.000113353	0	0	9.18949e-05
>SD_McMs-10006	4.49661e-05	0.000539471	0	4.76576e-05	3.15766e-05	0	0	0	3.996e-05	0.00151153	0.000879198	0.000453412	0.00143472	0.000819588	0.00165411
>SD_McMs-10007	0.000134898	0	9.90589e-05	0.000142973	9.47299e-05	1.13921e-05	0.000333731	0.000146284	3.996e-05	0.00100768	0.00105504	0.00476083	0.000191296	0.000102449	0.00018379
>SD_McMs-10008	0	0.000179824	9.90589e-05	4.76576e-05	6.31532e-05	2.27842e-05	9.53516e-05	0.000219427	3.996e-05	0.00138556	0.000351679	0.000453412	0.00143472	0.00102449	0.00124058
>SD_McMs-10009	0.00103422	0.000359648	9.90589e-05	4.76576e-05	0	0.000580998	0	0	0	0	0	0	0	0.000102449	0
>SD_McMs-10010	0	0.000179824	0	4.76576e-05	0	0	0	7.31422e-05	7.99201e-05	0.000629802	0.000351679	0.000680118	0.000286944	0.000614691	0.00229737
>SD_McMs-10011	0	0.000179824	0	0.000142973	0	0	0.000190703	0.000292569	7.99201e-05	0.00226729	0.000527519	0.000793471	0.00047824	0.000819588	0.00101084
>SD_McMs-10012	8.99321e-05	0	0	0.000333603	0.00018946	1.13921e-05	0	0.000438853	0.00027972	0.000503842	0.000527519	0.000340059	9.5648e-05	0.000409794	0.00142437
>SD_McMs-10013	0	0.000179824	0.000198118	9.53153e-05	0	0	0	0.000146284	3.996e-05	0.000503842	0.000527519	0.000226706	0.00133907	0.000512243	0.00179195
>SD_McMs-10014	0	0.000359648	0.000297177	0	9.47299e-05	0	9.53516e-05	0.000146284	0.0001998	0.000629802	0.000879198	0.00147359	0.000286944	0.000922037	0.000964896
>SD_McMs-10015	0.00022483	0	0	0	0	0.00075188	0	7.31422e-05	0	0	0	0	0	0	0
>SD_McMs-10016	0.00170871	0	9.90589e-05	0.000285946	0	0.000125313	0	0	0	0.000755763	0.000527519	0.000226706	9.5648e-05	0.000102449	4.59474e-05
>SD_McMs-10017	4.49661e-05	0.000179824	0.000198118	0	0	1.13921e-05	0	0.000146284	0.0001998	0.000503842	0.000879198	0.000906824	0.00153037	0.00133183	0.000505422
>SD_McMs-10018	4.49661e-05	0.000359648	9.90589e-05	4.76576e-05	0	0	4.76758e-05	7.31422e-05	0	0.000251921	0.000527519	0.000113353	0.00105213	0.000922037	0.00156221
>SD_McMs-10019	4.49661e-05	0.000359648	0.000198118	4.76576e-05	6.31532e-05	1.13921e-05	0.000381406	7.31422e-05	0	0.000503842	0.00281343	0.000113353	0.00191296	0.000512243	9.18949e-05
>SD_McMs-10020	4.49661e-05	0.000539471	0.000198118	0	0	0	4.76758e-05	7.31422e-05	3.996e-05	0.00100768	0.000703359	0.000226706	9.5648e-05	0.00122938	0.00128653
>SD_McMs-10021	4.49661e-05	0	0.000396236	0	0	1.13921e-05	4.76758e-05	0.000146284	3.996e-05	0.000755763	0.000879198	0.00102018	0.000860832	0.000102449	0.00110274
>SD_McMs-10022	0	0	9.90589e-05	0	3.15766e-05	0	0	0	7.99201e-05	0.000377881	0.00123088	0.000680118	0.00143472	0.00184407	0.000505422
>SD_McMs-10023	0	0.000359648	0.00138683	0.000142973	0.000157883	0	0.00166865	0.000219427	0	0	0	0	0	0	0
>SD_McMs-10024	4.49661e-05	0	0	0.000905495	0.000599956	3.41763e-05	9.53516e-05	7.31422e-05	0.000599401	0	0	0	0	0	4.59474e-05
>SD_McMs-10025	0	0.000179824	0	4.76576e-05	0	1.13921e-05	0	7.31422e-05	0	0.00176345	0.000527519	0.000340059	0.000669536	0.00122938	0.000781106
>SD_McMs-10026	0	0.000179824	0	0	3.15766e-05	3.41763e-05	0	7.31422e-05	0.00015984	0.000251921	0.00263759	0.000453412	0.00105213	0.000819588	0.000413527
>SD_McMs-10027	0	0	0	0.000571892	0.000694686	1.13921e-05	9.53516e-05	0.000511995	0.00047952	0	0	0.000113353	0	0	0
>SD_McMs-10028	0.000134898	0.000179824	0.000198118	0.000381261	0.00018946	1.13921e-05	9.53516e-05	7.31422e-05	7.99201e-05	0.00012596	0.00228592	0.000340059	0.000286944	0.000409794	0.000321632
>SD_McMs-10029	0	0.000179824	0	0	3.15766e-05	0	4.76758e-05	0	7.99201e-05	0.0012596	0.000703359	0.000566765	0.000669536	0.000614691	0.000735159
>SD_McMs-10030	0.000134898	0.000179824	0.000297177	0.000142973	0.00018946	0.000102529	9.53516e-05	0.000219427	0.00015984	0.000629802	0.000351679	0.000340059	0.000286944	0.000102449	0.00018379
>SD_McMs-10031	0	0.0075526	0.000198118	0.000142973	3.15766e-05	0	0	0	3.996e-05	0.00012596	0	0.000113353	9.5648e-05	0	0
>SD_McMs-10032	0.000629525	0	0	0	0	0.000421508	0	0	0	0	0	0	0	0	0
>SD_McMs-10033	0	0	0	0.000714864	0.000505226	0	4.76758e-05	0.000146284	0.000599401	0	0	0.000113353	0	0	0
>SD_McMs-10034	0	0.000179824	9.90589e-05	0	6.31532e-05	1.13921e-05	0.000143027	0.000219427	0	0.00113364	0.000351679	0.000113353	0.000382592	0.000409794	0.000873001
>SD_McMs-10035	0	0	0	4.76576e-05	3.15766e-05	0	4.76758e-05	7.31422e-05	7.99201e-05	0.000377881	0.000703359	0.000906824	0.00095648	0.00112693	0.000321632
>SD_McMs-10036	4.49661e-05	0.000359648	0	4.76576e-05	9.47299e-05	1.13921e-05	9.53516e-05	7.31422e-05	3.996e-05	0	0.00140672	0	0.000191296	0.000614691	0.000781106
>SD_McMs-10037	4.49661e-05	0	0	0	6.31532e-05	0	4.76758e-05	7.31422e-05	3.996e-05	0.000755763	0.00123088	0.000226706	0.000286944	0.000409794	0.000781106
>SD_McMs-10038	0	0	0	0	0	0	9.53516e-05	0	7.99201e-05	0.000503842	0.000703359	0.000340059	0.000765184	0.000819588	0.000643264
>SD_McMs-10039	0	0	0	4.76576e-05	3.15766e-05	1.13921e-05	0	7.31422e-05	0.00011988	0	0.000527519	0	0.000382592	0	0.00133248
>SD_McMs-10040	4.49661e-05	0.000179824	9.90589e-05	4.76576e-05	0.000157883	7.97448e-05	9.53516e-05	0	3.996e-05	0.00012596	0.000879198	0.000226706	0.00047824	0.000204897	0.000413527
>SD_McMs-10041	8.99321e-05	0.000359648	0	9.53153e-05	3.15766e-05	0	0.000190703	7.31422e-05	0	0.000503842	0	0.000453412	0.000191296	0.000307346	0.000781106
>SD_McMs-10042	8.99321e-05	0	0	4.76576e-05	0.000378919	1.13921e-05	9.53516e-05	0.000219427	0.0003996	0.000251921	0.000351679	0	9.5648e-05	0.000204897	0.00018379
>SD_McMs-10043	4.49661e-05	0.000359648	9.90589e-05	4.76576e-05	0	0	0	7.31422e-05	3.996e-05	0.00012596	0.00017584	0.000226706	0.00047824	0.00071714	0.000873001
>SD_McMs-10044	0.000179864	0	0	0	0	0.000410116	0	0	0	0.00012596	0	0	0	0	0
>SD_McMs-10045	0.000134898	0.000359648	0	0.000190631	0.000663109	2.27842e-05	4.76758e-05	0.000146284	7.99201e-05	0	0	0	9.5648e-05	0	0.000137842
>SD_McMs-10046	8.99321e-05	0	0	0	3.15766e-05	0	0.000143027	0.000146284	0	0.000377881	0.00105504	0.000566765	0.000286944	0.000307346	0.000551369
>SD_McMs-10047	0	0.000359648	0	0	0	0	0	0.000219427	0	0.00100768	0.00017584	0.000113353	0	0.000204897	0.00105679
>SD_McMs-10048	8.99321e-05	0	0	0	0	1.13921e-05	0.000143027	0	0	0.000881723	0.00017584	0.000453412	0.000382592	0.000819588	0.000413527
>SD_McMs-10049	0	0	0	0.000190631	0.000378919	5.69606e-05	0.000190703	0.000146284	0.00043956	0	0	0	0	0	0
>SD_McMs-10050	0	0	9.90589e-05	4.76576e-05	0	0	9.53516e-05	0	3.996e-05	0.000629802	0.00017584	0.000566765	0.00047824	0.000204897	0.000643264
>SD_McMs-10051	0	0	9.90589e-05	0	3.15766e-05	1.13921e-05	0	7.31422e-05	3.996e-05	0.000881723	0.000351679	0	0	0	0.00105679
>SD_McMs-10052	0	0	0	0	9.47299e-05	0	0	0	0	0.000881723	0	0.000566765	0.000286944	0.000512243	0.000643264
>SD_McMs-10053	0	0.000899119	0.000396236	9.53153e-05	9.47299e-05	1.13921e-05	0.000619785	0.000438853	3.996e-05	0	0	0	0	0	4.59474e-05
>SD_McMs-10054	0	0	0	0.000333603	0.000536803	0	4.76758e-05	0.000365711	0.00023976	0	0	0	0	0	0
>SD_McMs-10055	0	0.000179824	9.90589e-05	0.000238288	0	1.13921e-05	0.000286055	0.000219427	0	0.000251921	0.000703359	0	0.000191296	0.000204897	0.000413527
>SD_McMs-10056	0	0	0	0.000190631	0.000126306	0.000182274	9.53516e-05	0.000219427	0.00011988	0	0.00017584	0	0	0	9.18949e-05
>SD_McMs-10057	8.99321e-05	0	9.90589e-05	0	0	0	4.76758e-05	0	0	0.000629802	0.000351679	0.000453412	0	0.000614691	0.000643264
>SD_McMs-10058	0	0.000179824	0	0.000142973	9.47299e-05	0	0.000143027	7.31422e-05	3.996e-05	0	0.0017584	0.000226706	0.000191296	0.000204897	0.000321632
>SD_McMs-10059	0	0	0	0	3.15766e-05	2.27842e-05	9.53516e-05	7.31422e-05	0	0.000629802	0.00017584	0.000680118	9.5648e-05	0.000409794	0.000551369
>SD_McMs-10060	0	0	0	0.000285946	0.00028419	4.55685e-05	0	0.000146284	0.000519481	0	0	0	0	0	0
>SD_McMs-10061	4.49661e-05	0	0	0	0	1.13921e-05	4.76758e-05	7.31422e-05	0	0.000629802	0.00017584	0.000680118	0.000765184	0.000409794	0.000275685
>SD_McMs-10062	0	0	0	0	3.15766e-05	0	4.76758e-05	7.31422e-05	7.99201e-05	0.000755763	0.000351679	0.000340059	0.000191296	0.000409794	0.000551369
>SD_McMs-10063	0.000179864	0.000179824	0	0.000190631	0.000157883	6.83527e-05	4.76758e-05	0.000146284	0.00011988	0	0	0.000226706	9.5648e-05	0.000102449	0.00018379
>SD_McMs-10064	0	0.00575436	0	0	0	0	4.76758e-05	0	0	0	0	0	0	0	0
>SD_McMs-10065	0.000179864	0	0	0	0	0.000307587	0	0	0	0	0	0	0	0	4.59474e-05
>SD_McMs-10066	0	0	0	0	6.31532e-05	0	0	0	3.996e-05	0.000503842	0.00017584	0.000566765	0.00047824	0.000614691	0.000367579
>SD_McMs-10067	4.49661e-05	0	0	0	0	0.000353156	0	0	0	0	0	0	0	0	0
>SD_McMs-10068	0	0	0	0	0	0	0	0	0	0.000629802	0.000351679	0.000113353	0.000286944	0.000614691	0.000643264
>SD_McMs-10069	0	0	0.000297177	4.76576e-05	0	0	0.000190703	0	0	0.00012596	0	0	9.5648e-05	0.00215142	0
>SD_McMs-10070	0.000134898	0.000179824	9.90589e-05	0.000238288	6.31532e-05	2.27842e-05	0	0.000219427	7.99201e-05	0.000251921	0.00017584	0.000113353	9.5648e-05	0.000307346	0.00018379
>SD_McMs-10071	0	0	0	4.76576e-05	9.47299e-05	0	4.76758e-05	0	0	0.000251921	0	0.000453412	0.000191296	0.000409794	0.000643264
>SD_McMs-10072	8.99321e-05	0.000179824	9.90589e-05	9.53153e-05	3.15766e-05	5.69606e-05	0.000143027	0.000146284	0	0.000377881	0.000527519	0.000113353	0.000191296	0	0.000229737
>SD_McMs-10073	4.49661e-05	0.000359648	0	0	3.15766e-05	0	9.53516e-05	7.31422e-05	3.996e-05	0.000503842	0.00017584	0.000113353	0	0	0.000735159
>SD_McMs-10074	0	0	0	0.000238288	0.000315766	1.13921e-05	0	0.000438853	0.00027972	0	0	0	0	0	0
>SD_McMs-10075	0.000134898	0.000179824	9.90589e-05	0.000142973	0.000157883	3.41763e-05	0	0	7.99201e-05	0.00012596	0.00017584	0.000226706	0	0.000307346	0.00018379
>SD_McMs-10076	0.000269796	0	0	0	0	0.000262019	0	0	0	0	0	0	0	0	0
>SD_McMs-10077	0	0	0	0.000285946	0.000473649	1.13921e-05	0	0	0.00011988	0	0	0.000113353	0	0	9.18949e-05
>SD_McMs-10078	8.99321e-05	0	9.90589e-05	0.000142973	0.000157883	3.41763e-05	0.000143027	0.000146284	3.996e-05	0.00012596	0.00017584	0.000340059	9.5648e-05	0	9.18949e-05
>SD_McMs-10079	0	0	0	0	0	0	0	0	0	0.000251921	0.000351679	0.000340059	0.000286944	0	0.000827054
>SD_McMs-10080	0	0	9.90589e-05	0	3.15766e-05	0	0	0	0.00011988	0.000629802	0.000703359	0.000453412	0.00047824	0.000102449	0.000137842
>SD_McMs-10081	0.000179864	0	9.90589e-05	4.76576e-05	9.47299e-05	4.55685e-05	4.76758e-05	7.31422e-05	7.99201e-05	0	0.00017584	0.000226706	9.5648e-05	0.000102449	0.00018379
>SD_McMs-10082	0	0.000719295	0.000396236	0	9.47299e-05	0	0.00057211	0.000146284	0	0	0	0	0	0	0
>SD_McMs-10083	0	0	9.90589e-05	0	6.31532e-05	0	0	7.31422e-05	0	0.00113364	0	0.000226706	0.000382592	0.000307346	0.000137842
>SD_McMs-10084	0	0	0	0	0	2.27842e-05	4.76758e-05	0.000146284	7.99201e-05	0	0.000351679	0	0	0	0.000735159
>SD_McMs-10085	0	0	0	0	0	0	0	0	3.996e-05	0.000629802	0.000703359	0.000340059	0.00047824	0.000409794	0.000137842
>SD_McMs-10086	0	0	0	0	0	0	0	7.31422e-05	3.996e-05	0.000503842	0.000351679	0.000340059	0.000191296	0.000204897	0.000459474
>SD_McMs-10087	0	0.000179824	0	0	0	0	0	0.000146284	0	0.000377881	0.000351679	0.000226706	9.5648e-05	0.000409794	0.000459474
>SD_McMs-10088	0	0	9.90589e-05	0	0	0	4.76758e-05	0	3.996e-05	0.000377881	0.000527519	0.000906824	0.000382592	0.000204897	4.59474e-05
>SD_McMs-10089	4.49661e-05	0	0	9.53153e-05	0	1.13921e-05	0	7.31422e-05	3.996e-05	0.000377881	0.000879198	0.000226706	0	0.000102449	0.000321632
>SD_McMs-10090	0.000359728	0	0	0	0	0.000148098	0	0	3.996e-05	0	0	0.000113353	0	0	0
>SD_McMs-10091	0	0	0	0.000142973	0.000505226	0	0	7.31422e-05	0.00011988	0	0	0	0	0	0
>SD_McMs-10092	0	0	0	4.76576e-05	0	1.13921e-05	4.76758e-05	0	0	0	0	0.00226706	0	0	0
>SD_McMs-10093	0	0.000539471	9.90589e-05	0	3.15766e-05	0	4.76758e-05	0	0	0	0	0.000113353	9.5648e-05	0.000307346	0.000551369
>SD_McMs-10094	0.000269796	0	0	0	3.15766e-05	0.000170882	0	0	0	0.00012596	0	0	0	0	0
>SD_McMs-10095	0	0	0	0	3.15766e-05	0	9.53516e-05	7.31422e-05	0	0.000503842	0.00017584	0.000340059	0.000286944	0.000102449	0.000321632
>SD_McMs-10096	0	0	0	4.76576e-05	6.31532e-05	2.27842e-05	4.76758e-05	7.31422e-05	0	0.000251921	0	0.00136024	0	0	9.18949e-05
>SD_McMs-10097	0	0	0	0.000142973	9.47299e-05	0	4.76758e-05	0.000292569	0.00043956	0	0	0	0	0	0
>SD_McMs-10098	8.99321e-05	0.000179824	0.000198118	0.000142973	0	4.55685e-05	4.76758e-05	0	0	0.00012596	0	0.000113353	9.5648e-05	0.000102449	0.000229737
>SD_McMs-10099	0	0	0	4.76576e-05	3.15766e-05	0	0	0	7.99201e-05	0.00012596	0.00017584	0.000226706	0.000382592	0.000307346	0.000321632
>SD_McMs-10100	0	0.000179824	9.90589e-05	0	0	1.13921e-05	4.76758e-05	0	0	0.000377881	0.000527519	0.000453412	0.000191296	0.000204897	0.000137842
>SD_McMs-10101	0.000179864	0	0	4.76576e-05	0	0.000182274	0	0	0	0	0	0	0	0	0
>SD_McMs-10102	0	0	0	0	0	0	0	0	7.99201e-05	0.000881723	0	0	0	0.000307346	0.000413527
>SD_McMs-10103	0	0	0	0	3.15766e-05	0	0	0	0	0.00012596	0.00017584	0	0.000765184	0	0.000459474
>SD_McMs-10104	4.49661e-05	0	0	4.76576e-05	3.15766e-05	0	0	0	0	0.00012596	0.00017584	0.000113353	0.000382592	0.000102449	0.000413527
>SD_McMs-10105	0	0	0	0	0	0	0	0	3.996e-05	0.00012596	0.000351679	0.000226706	0.000573888	0.000512243	0.000137842
>SD_McMs-10106	0	0	0	0	3.15766e-05	0	0.000143027	0.000146284	0	0.00012596	0.00017584	0.000340059	0	0	0.000413527
>SD_McMs-10107	0	0.000179824	0.000792472	9.53153e-05	0	0	0.000143027	0.000365711	0	0	0	0	0	0	0
>SD_McMs-10108	0	0	0.000396236	0.000142973	0	0	0.000143027	0	0	0	0	0	0.000382592	0.000409794	4.59474e-05
>SD_McMs-10109	0	0	0.000198118	0	0	0	4.76758e-05	0	0	0.000377881	0	0.000453412	0.000191296	0.000614691	4.59474e-05
>SD_McMs-10110	0	0	0	0	3.15766e-05	0	0	0	3.996e-05	0	0.00017584	0	9.5648e-05	0.000102449	0.000643264
>SD_McMs-10111	0	0.000179824	0	0	0	0	9.53516e-05	0	0.00011988	0.00012596	0.000527519	0.000340059	0.000286944	0.000204897	4.59474e-05
>SD_McMs-10112	0	0	0	0	0	0	0	0	3.996e-05	0	0.00017584	0.000113353	0.00047824	0.000512243	0.000275685
>SD_McMs-10113	0	0	0	0	0	0	4.76758e-05	0	0	0.00012596	0.000351679	0.000340059	0.000286944	0.000102449	0.000321632
>SD_McMs-10114	0	0	9.90589e-05	0	0	0	4.76758e-05	0	3.996e-05	0.00012596	0.000351679	0	0.000573888	0	0.000275685
>SD_McMs-10115	8.99321e-05	0.000179824	0	9.53153e-05	3.15766e-05	2.27842e-05	0	0	3.996e-05	0	0	0	0.000191296	0.000307346	0.000137842
>SD_McMs-10116	0	0	0	0	3.15766e-05	0	0	0	3.996e-05	0.000503842	0.00017584	0.000226706	9.5648e-05	0.000204897	0.000229737
>SD_McMs-10117	0	0	9.90589e-05	0	0	5.69606e-05	4.76758e-05	0	0	0.0012596	0	0	0	0	0
>SD_McMs-10118	0	0.00107894	0.000198118	4.76576e-05	3.15766e-05	0	0.000333731	0	0	0	0	0	0	0	0
>SD_McMs-10119	0.000134898	0.000179824	0.000297177	0	0	2.27842e-05	4.76758e-05	0.000146284	7.99201e-05	0	0	0.000113353	0	0	9.18949e-05
>SD_McMs-10120	4.49661e-05	0.000359648	0.000297177	0	3.15766e-05	0	0.000381406	0.000146284	0	0	0	0	0	0	0
>SD_McMs-10121	4.49661e-05	0.000179824	0	9.53153e-05	0	7.97448e-05	4.76758e-05	0	0	0.000251921	0.000351679	0	0	0	4.59474e-05
>SD_McMs-10122	0	0	0.000198118	4.76576e-05	6.31532e-05	3.41763e-05	9.53516e-05	0	3.996e-05	0.00012596	0	0	0	0.000307346	9.18949e-05
>SD_McMs-10123	0	0.000179824	9.90589e-05	0	0	0	4.76758e-05	0	3.996e-05	0.000251921	0	0.000113353	9.5648e-05	0	0.000413527
>SD_McMs-10124	4.49661e-05	0.000359648	0	0	0.000126306	5.69606e-05	0	7.31422e-05	3.996e-05	0.00012596	0	0	9.5648e-05	0.000102449	0
>SD_McMs-10125	0	0.000179824	0.000198118	0	0	0	0	0.000146284	3.996e-05	0.000251921	0	0.000113353	9.5648e-05	0.000204897	0.000229737
>SD_McMs-10126	0.00022483	0	0.000198118	4.76576e-05	0.000126306	2.27842e-05	0	0	7.99201e-05	0	0	0	0	0	4.59474e-05
>SD_McMs-10127	4.49661e-05	0	0	9.53153e-05	0	3.41763e-05	0	0.000146284	7.99201e-05	0.00012596	0	0	9.5648e-05	0.000102449	0.00018379
>SD_McMs-10128	0	0	0	0	0	0.000182274	0	0	0	0	0	0	0	0	0
>SD_McMs-10129	0.00022483	0	0	0	0	0.000125313	0	0	0	0	0	0	0	0	0
>SD_McMs-10130	0	0	0	0.000238288	0.00018946	1.13921e-05	0	0	0.00015984	0	0	0	0	0	0
>SD_McMs-10131	0	0.000359648	0	4.76576e-05	9.47299e-05	0	4.76758e-05	7.31422e-05	3.996e-05	0.000377881	0.00017584	0	0	0	0.000137842
>SD_McMs-10132	0	0	0	9.53153e-05	0	0	0	0.000146284	0	0.000251921	0.00017584	0.000340059	0	0.000307346	0.000137842
>SD_McMs-10133	0	0	0	0	0	0	0	0	0	0.000251921	0	0.000453412	0.000573888	0.000204897	9.18949e-05
>SD_McMs-10134	0	0	0	0.000238288	0.00018946	2.27842e-05	0	7.31422e-05	7.99201e-05	0	0	0	0	0	0
>SD_McMs-10135	0	0.000179824	0.000198118	0	0	0	0	7.31422e-05	0	0.00012596	0	0.000113353	0.000191296	0.000204897	0.000229737
>SD_McMs-10136	4.49661e-05	0	0	4.76576e-05	3.15766e-05	0	4.76758e-05	0	3.996e-05	0.000251921	0.00017584	0.000113353	0.000191296	0.000102449	0.000137842
>SD_McMs-10137	0	0	0	0	0	0	0	0	0	0.00012596	0.00123088	0	0	0	0.000321632
>SD_McMs-10138	0	0.000359648	0	9.53153e-05	0	0	9.53516e-05	7.31422e-05	0	0	0.000703359	0	9.5648e-05	0	0.000137842
>SD_McMs-10139	0	0	9.90589e-05	0	6.31532e-05	0	4.76758e-05	7.31422e-05	0	0.00012596	0	0	0	0.000102449	0.000367579
>SD_McMs-10140	4.49661e-05	0	0	0	0	0.000148098	0	0	0	0.00012596	0	0	0	0	0
>SD_McMs-10141	0	0	0	0	0	0	0	0	0	0	0.000527519	0.000340059	0.000382592	0.000409794	4.59474e-05
>SD_McMs-10142	0	0	0	9.53153e-05	3.15766e-05	0	0	0	3.996e-05	0	0.000351679	0.000113353	0	0.000102449	0.000275685
>SD_McMs-10143	4.49661e-05	0.000179824	0	0	6.31532e-05	0	0	0	0	0	0	0.000113353	0.000191296	0	0.000321632
>SD_McMs-10144	8.99321e-05	0	0	0	9.47299e-05	5.69606e-05	0	0	3.996e-05	0.00012596	0.00017584	0	9.5648e-05	0	0
>SD_McMs-10145	0	0	0	4.76576e-05	6.31532e-05	0	0	0	3.996e-05	0.000251921	0.000351679	0.000226706	0	0	0.00018379
>SD_McMs-10146	0	0	0	0	3.15766e-05	0	0	7.31422e-05	0	0	0	0.00113353	0	0.000204897	0
>SD_McMs-10147	4.49661e-05	0.000179824	0	4.76576e-05	3.15766e-05	2.27842e-05	0	0.000219427	0.00011988	0.00012596	0	0	9.5648e-05	0	0
>SD_McMs-10148	0	0	0	4.76576e-05	0	0	0	0	0	0	0.000351679	0	0.000191296	0.000512243	0.00018379
>SD_McMs-10149	4.49661e-05	0	9.90589e-05	0	0	1.13921e-05	0	0	0	0.000251921	0.000351679	0.000226706	9.5648e-05	0.000307346	4.59474e-05
>SD_McMs-10150	0	0	0	4.76576e-05	0	0	0	7.31422e-05	0	0.00012596	0.000351679	0	0.000286944	0	0.000229737
>SD_McMs-10151	0	0	9.90589e-05	0	0	0	4.76758e-05	7.31422e-05	0	0.000251921	0.00017584	0.000226706	9.5648e-05	0.000307346	4.59474e-05
>SD_McMs-10152	0.000314762	0.000179824	0.000198118	0	6.31532e-05	0	0	7.31422e-05	0	0	0	0	0	0	0
>SD_McMs-10153	4.49661e-05	0	9.90589e-05	0	0	0	0	0	0	0.00012596	0	0.000113353	9.5648e-05	0.000307346	0.000229737
>SD_McMs-10154	0	0	0	0	3.15766e-05	0	0.00057211	0	0	0	0	0	0	0	0
>SD_McMs-10155	0	0	9.90589e-05	0	3.15766e-05	3.41763e-05	4.76758e-05	0	3.996e-05	0	0.00017584	0.000113353	9.5648e-05	0.000102449	9.18949e-05
>SD_McMs-10156	4.49661e-05	0.000179824	0	0.000142973	0	4.55685e-05	0	0.000219427	0	0	0	0	0	0.000102449	0
>SD_McMs-10157	0	0	0	0	0	0	9.53516e-05	0	0	0	0	0.000113353	0	0.000102449	0.000413527
>SD_McMs-10158	0	0	0	0.000142973	0	0	0.000143027	0.000219427	0	0	0.00017584	0	9.5648e-05	0.000102449	4.59474e-05
>SD_McMs-10159	0	0.000179824	0.000198118	0	0	0	0.000333731	7.31422e-05	0	0	0	0	0	0	4.59474e-05
>SD_McMs-10160	0	0	0	0	3.15766e-05	0	0	0	3.996e-05	0.000251921	0.00017584	0.000113353	0	0.000204897	0.00018379
>SD_McMs-10161	4.49661e-05	0.000179824	0	0.000142973	3.15766e-05	0	4.76758e-05	0.000146284	3.996e-05	0	0	0	9.5648e-05	0	4.59474e-05
>SD_McMs-10162	0	0	0	0	3.15766e-05	0	4.76758e-05	7.31422e-05	0	0	0.000351679	0	0.00047824	0.000102449	4.59474e-05
>SD_McMs-10163	0	0	0	0	0	1.13921e-05	0	0	0	0.00012596	0	0	0.000191296	0.000204897	0.000275685
>SD_McMs-10164	4.49661e-05	0	9.90589e-05	0	0	0	0	7.31422e-05	3.996e-05	0	0	0	9.5648e-05	0	0.000321632
>SD_McMs-10165	0	0	0	0	0	0	0	0	0	0.000251921	0.00017584	0.000453412	0.000191296	0	0.000137842
>SD_McMs-10166	0	0	0	4.76576e-05	0	0	0	0	0	0.000251921	0	0.000113353	0.000286944	0	0.000229737
>SD_McMs-10167	0	0	0	0	0	0	4.76758e-05	0	0	0.000377881	0.000351679	0	0.000191296	0.000307346	4.59474e-05
>SD_McMs-10168	0	0	0	0	0	0	0	7.31422e-05	0	0	0.000527519	0.000226706	0.000286944	0.000102449	9.18949e-05
>SD_McMs-10169	0	0	0	0.000142973	0.000157883	1.13921e-05	4.76758e-05	0	0	0	0	0.000113353	0	0	0
>SD_McMs-10170	0	0.000179824	0	0	0	0	0	0	0	0.000377881	0.000351679	0.000113353	0	0.000102449	0.000137842
>SD_McMs-10171	0	0	9.90589e-05	4.76576e-05	3.15766e-05	0	0	0	3.996e-05	0	0.00017584	0	9.5648e-05	0.000204897	0.000137842
>SD_McMs-10172	0	0	0	0	0	0	0	0	3.996e-05	0	0.00017584	0.000680118	0	0.000307346	0
>SD_McMs-10173	0	0.000359648	0.000198118	0	0	0	9.53516e-05	0.000219427	0	0	0	0	0	0	9.18949e-05
>SD_McMs-10174	0.000134898	0	0	0	0	9.11369e-05	0	0	0	0	0	0	0	0	0
>SD_McMs-10175	0	0	0	4.76576e-05	6.31532e-05	0	0	0	3.996e-05	0.00012596	0.000527519	0.000113353	9.5648e-05	0	4.59474e-05
>SD_McMs-10176	0	0.000359648	9.90589e-05	4.76576e-05	3.15766e-05	0	0.000238379	7.31422e-05	0	0	0	0	0	0	0
>SD_McMs-10177	0	0	0	0	0	0	0	0	0	0	0.00158256	0.000113353	0	0	4.59474e-05
>SD_McMs-10178	0	0.000179824	0	0	0	0	0	0	0	0.000251921	0	0.000340059	9.5648e-05	0.000204897	9.18949e-05
>SD_McMs-10179	8.99321e-05	0	0	0	6.31532e-05	3.41763e-05	0	0	7.99201e-05	0	0.00017584	0	0	0.000102449	0
>SD_McMs-10180	0.000134898	0	0	0	0	9.11369e-05	0	0	0	0	0	0	0	0	0
>SD_McMs-10181	0.000179864	0	0	0	0	6.83527e-05	0	0	0	0	0	0	0	0	0
>SD_McMs-10182	0	0	0.000495295	4.76576e-05	3.15766e-05	1.13921e-05	9.53516e-05	0	0	0	0	0	0	0	0
>SD_McMs-10183	0	0	0	0	0	0	0	0	0	0	0	0	0.000191296	0.000102449	0.000321632
>SD_McMs-10184	4.49661e-05	0	0	4.76576e-05	3.15766e-05	1.13921e-05	0	0.000146284	3.996e-05	0	0	0.000226706	9.5648e-05	0	0
>SD_McMs-10185	0	0	0	0	0	0	0	7.31422e-05	0	0.00012596	0.00017584	0	0	0.000102449	0.000275685
>SD_McMs-10186	0	0	0	0	0	0	0	0	0	0.00012596	0.000527519	0	0.000286944	0.000204897	4.59474e-05
>SD_McMs-10187	0	0.000179824	9.90589e-05	0	0	0	0	0	0	0	0.00017584	0.000113353	0	0	0.000275685
>SD_McMs-10188	0	0	0	0	0	0	4.76758e-05	0	3.996e-05	0.000377881	0.00017584	0.000226706	0	0.000102449	4.59474e-05
>SD_McMs-10189	0	0.000179824	0	0	0	2.27842e-05	4.76758e-05	7.31422e-05	3.996e-05	0.000377881	0	0	0	0.000102449	0
>SD_McMs-10190	0	0	0	0	0	0	4.76758e-05	0	0	0.00012596	0	0	0	0.000102449	0.000321632
>SD_McMs-10191	0	0	9.90589e-05	0	0	0	0	0	0	0	0	0.000906824	0	0	4.59474e-05
>SD_McMs-10192	0	0	0.000198118	0	0	0	0	0	3.996e-05	0.00012596	0.00017584	0.000113353	9.5648e-05	0.000204897	4.59474e-05
>SD_McMs-10193	0	0	0	0	0.000126306	1.13921e-05	0	7.31422e-05	0.00015984	0	0	0	0	0	0
>SD_McMs-10194	0	0	0.000396236	0	3.15766e-05	0	0.000238379	0	0	0	0	0	0	0	0
>SD_McMs-10195	0	0	0	0	0	0	0	0	0	0.00012596	0.00017584	0.000113353	9.5648e-05	0.000102449	0.000229737
>SD_McMs-10196	0	0	0	0	0	0	0	0	3.996e-05	0.00012596	0.000351679	0.000113353	0	0	0.00018379
>SD_McMs-10197	0.000134898	0.000179824	0.000396236	0	3.15766e-05	0	0	0	0	0	0	0	0	0	0
>SD_McMs-10198	0	0	0	9.53153e-05	0	0	0.000143027	0	0	0	0	0	0	0.000102449	0.000137842
>SD_McMs-10199	0	0.000179824	0	0	6.31532e-05	0	4.76758e-05	0	0	0	0.000703359	0	0	0	4.59474e-05
>SD_McMs-10200	0	0.000359648	0	0	3.15766e-05	0	0	0	0	0	0.000527519	0	9.5648e-05	0.000102449	4.59474e-05
>SD_McMs-10201	0	0	0	9.53153e-05	0.000157883	1.13921e-05	0	0	3.996e-05	0	0	0	0	0	0
>SD_McMs-10202	0	0	9.90589e-05	0	0	0	0	0	3.996e-05	0	0.00017584	0	9.5648e-05	0	0.000229737
>SD_McMs-10203	0	0	0	0	0	0	0	0	0	0.000251921	0.00017584	0	0	0.000102449	0.000229737
>SD_McMs-10204	0	0.000359648	0.000198118	0	0	0	0.000143027	0.000146284	0	0	0	0	0	0	0
>SD_McMs-10205	0	0	0	0	6.31532e-05	0	0	0	0	0	0	0	0	0.000204897	0.000229737
>SD_McMs-10206	0	0	9.90589e-05	0	3.15766e-05	1.13921e-05	0	7.31422e-05	3.996e-05	0.00012596	0.00017584	0.000226706	0	0	0
>SD_McMs-10207	0	0	9.90589e-05	9.53153e-05	0	0	0	0	0	0	0.000351679	0.000226706	0.000191296	0	0
>SD_McMs-10208	8.99321e-05	0.000179824	0.000198118	0	6.31532e-05	0	0	0	0	0	0	0	0	0.000102449	4.59474e-05
>SD_McMs-10209	0	0	0	0	0	0	0	0	3.996e-05	0.000251921	0	0.000113353	9.5648e-05	0	0.00018379
>SD_McMs-10210	0	0	0	4.76576e-05	0	0	0	0	0	0	0.00140672	0	0	0	0
>SD_McMs-10211	0	0	0	0	3.15766e-05	3.41763e-05	4.76758e-05	0	0.00011988	0	0.00017584	0	0	0	0
>SD_McMs-10212	0	0.000719295	0.000396236	0	0	0	4.76758e-05	0	0	0	0	0	0	0	0
>SD_McMs-10213	0	0	0	0	0	0	0	0	3.996e-05	0.000251921	0	0	9.5648e-05	0	0.000229737
>SD_McMs-10214	0	0	0	0	0	1.13921e-05	0	0	0	0.00012596	0.00017584	0	9.5648e-05	0.000204897	0.000137842
>SD_McMs-10215	0	0	0	0	3.15766e-05	0	9.53516e-05	0	0	0.00012596	0.00017584	0	9.5648e-05	0.000307346	0
>SD_McMs-10216	0	0	0	0	3.15766e-05	0	0	7.31422e-05	0	0.000251921	0	0	0	0.000102449	0.00018379
>SD_McMs-10217	0	0	0	0	0	1.13921e-05	0	0	0	0.00012596	0.00017584	0	0.000191296	0.000307346	4.59474e-05
>SD_McMs-10218	0	0	0	0	0	0	0	0	0	0.000251921	0	0.000226706	0.000191296	0	0.000137842
>SD_McMs-10219	0	0.000179824	0	0	0	0	0	0	0	0	0.00017584	0	0.000191296	0.000307346	9.18949e-05
>SD_McMs-10220	0	0	9.90589e-05	4.76576e-05	0	0	0.000238379	0.000146284	0	0	0	0	0	0	0
>SD_McMs-10221	0	0	0	4.76576e-05	0	0	0	7.31422e-05	0	0.00012596	0.00017584	0	9.5648e-05	0.000102449	0.000137842
>SD_McMs-10222	0.000134898	0	0	0	0	5.69606e-05	0	0	0	0.00012596	0	0	0	0	0
>SD_McMs-10223	4.49661e-05	0	0	9.53153e-05	0	0	4.76758e-05	0	0	0.00012596	0.00017584	0.000113353	9.5648e-05	0.000102449	0
>SD_McMs-10224	0	0	0	0	0	9.11369e-05	0	0	0	0	0	0	0	0	0
>SD_McMs-10225	8.99321e-05	0	0	0	0	6.83527e-05	0	0	0	0	0	0	0	0	0
>SD_McMs-10226	0	0.000539471	9.90589e-05	0	0	0	0.000190703	0	0	0	0	0	0	0	0
>SD_McMs-10227	0	0	0	0	0	0	0	0	0	0	0	0.000113353	9.5648e-05	0.000204897	0.00018379
>SD_McMs-10228	0	0	0	0	0	0	0	0	0	0.00012596	0.000351679	0.000113353	9.5648e-05	0	0.000137842
>SD_McMs-10229	0	0	0	0	0	0	0	0.000146284	0	0	0.000703359	0	0	0	9.18949e-05
>SD_McMs-10230	0	0	0	0.000190631	3.15766e-05	1.13921e-05	0	0	7.99201e-05	0	0	0	0	0	0
>SD_McMs-10231	0	0	0	0	0	0	0	0	0	0	0	0	0	0.000102449	0.000321632
>SD_McMs-10232	0	0	0	0	0	0	4.76758e-05	0	3.996e-05	0	0	0.000226706	0	0	0.00018379
>SD_McMs-10233	0	0	0	0	0	0	0	0	0	0	0.00017584	0.000566765	0	0	9.18949e-05
>SD_McMs-10234	0	0	9.90589e-05	4.76576e-05	0	0	0.000190703	0.000146284	0	0	0	0	0	0	0
>SD_McMs-10235	0	0	0	0	0	0	0	0	0	0	0	0	0.000191296	0	0.000275685
>SD_McMs-10236	0	0	9.90589e-05	4.76576e-05	3.15766e-05	2.27842e-05	0	0.000219427	0	0	0	0	0	0	0
>SD_McMs-10237	0	0	0	0	0	0	0	7.31422e-05	0	0.000629802	0	0	0	0.000102449	4.59474e-05
>SD_McMs-10238	4.49661e-05	0	0	0	0	0	0	0	0	0.000251921	0	0.000340059	9.5648e-05	0	4.59474e-05
>SD_McMs-10239	0	0.000179824	0	0	0	0	0	0	0	0	0	0	9.5648e-05	0	0.000275685
>SD_McMs-10240	4.49661e-05	0	0	4.76576e-05	3.15766e-05	3.41763e-05	0	0	0	0	0	0.000113353	9.5648e-05	0	0
>SD_McMs-10241	0	0	9.90589e-05	0	0	0	4.76758e-05	0	0	0	0	0	9.5648e-05	0.000102449	0.00018379
>SD_McMs-10242	0	0	0.000198118	4.76576e-05	0	1.13921e-05	9.53516e-05	0	3.996e-05	0	0	0	9.5648e-05	0	0
>SD_McMs-10243	0	0	0	0	3.15766e-05	0	0	0	0	0.00012596	0.00017584	0.000226706	0	0.000102449	9.18949e-05
>SD_McMs-10244	0	0	0	4.76576e-05	0	2.27842e-05	0	7.31422e-05	3.996e-05	0	0	0	0	0	0.000137842
>SD_McMs-10245	0	0	0	0	0	1.13921e-05	0	0	0	0	0	0.000453412	0.000191296	0.000102449	0
>SD_McMs-10246	0	0	0	0	0	0	4.76758e-05	0	0	0.000251921	0	0	0.000191296	0.000102449	9.18949e-05
>SD_McMs-10247	0	0	0.000198118	0	3.15766e-05	0	0	0	0	0.00012596	0	0.000113353	0	0.000307346	0
>SD_McMs-10248	0	0	0	0	0	1.13921e-05	4.76758e-05	0.000146284	0	0	0	0	0	0.000102449	0.000137842
>SD_McMs-10249	0	0	0	0	0	0	0	0	0	0	0	0.000113353	0.00047824	0.000204897	0
>SD_McMs-10250	0	0.000179824	0	0	0	0	0	0	3.996e-05	0.00012596	0	0	0.000191296	0	0.000137842
>SD_McMs-10251	4.49661e-05	0	9.90589e-05	0	3.15766e-05	2.27842e-05	4.76758e-05	0	0	0	0	0	9.5648e-05	0.000102449	0
>SD_McMs-10252	0.000314762	0	0	0	0	1.13921e-05	0	0	0	0	0	0	0	0	0
>SD_McMs-10253	0	0	0.000198118	4.76576e-05	0	0	0.000143027	7.31422e-05	0	0	0	0	0	0	0
>SD_McMs-10254	0	0	0	0	0	7.97448e-05	0	0	0	0	0	0	0	0	0
>SD_McMs-10255	0.000134898	0	0	0	0	0	0.000143027	0	0	0	0.00017584	0	0	0	0
>SD_McMs-10256	0.000179864	0	0	0	0	3.41763e-05	0	0	0	0	0	0	0	0	0
>SD_McMs-10257	0.000134898	0	0	0	0	4.55685e-05	0	0	0	0	0	0	0	0	0
>SD_McMs-10258	0	0	0	9.53153e-05	6.31532e-05	0	4.76758e-05	0.000146284	0	0	0	0	0	0	0
>SD_McMs-10259	0	0	0	4.76576e-05	0	0	9.53516e-05	7.31422e-05	7.99201e-05	0	0.00017584	0	0	0	0
>SD_McMs-10260	0	0	9.90589e-05	0	0	0	0	0	3.996e-05	0.00012596	0	0	9.5648e-05	0.000204897	4.59474e-05
>SD_McMs-10261	0	0	0	0	0	0	4.76758e-05	0	0	0.00012596	0.000527519	0	9.5648e-05	0	4.59474e-05
>SD_McMs-10262	0	0.000359648	0	0	0	0	0	0	0	0.00012596	0.000351679	0.000113353	0	0	4.59474e-05
>SD_McMs-10263	0	0	9.90589e-05	0	0	0	4.76758e-05	0	0	0	0.00017584	0	0.000191296	0.000204897	0
>SD_McMs-10264	0	0	0	0.000190631	3.15766e-05	0	9.53516e-05	0	0	0	0	0	0	0	0
>SD_McMs-10265	0	0.000539471	0	0	3.15766e-05	0	9.53516e-05	7.31422e-05	0	0	0	0	0	0	0
>SD_McMs-10266	0	0	0	0	0	0	0	7.31422e-05	0	0.00012596	0.00017584	0	9.5648e-05	0.000102449	9.18949e-05
>SD_McMs-10267	0	0	0	0	0	0	0	0	7.99201e-05	0	0	0.000113353	0	0.000307346	4.59474e-05
>SD_McMs-10268	0	0	0	0	3.15766e-05	1.13921e-05	4.76758e-05	0	0	0	0.00017584	0.000113353	0	0	9.18949e-05
>SD_McMs-10269	0	0	0	0	0	0	0	0	0	0	0.00017584	0	9.5648e-05	0.000102449	0.00018379
>SD_McMs-10270	0	0.000539471	0	0	0	0	0.000190703	0	0	0	0	0	0	0	0
>SD_McMs-10271	0	0	0	0	0	0	0	0	0	0.00012596	0.000351679	0.000113353	9.5648e-05	0.000102449	4.59474e-05
>SD_McMs-10272	0	0	0	0	0	0	0	0	3.996e-05	0.00012596	0.000527519	0.000113353	0	0	4.59474e-05
>SD_McMs-10273	0	0	0	0	0	0	0	0	3.996e-05	0.00012596	0.00017584	0	0	0.000307346	4.59474e-05
>SD_McMs-10274	0	0	0	0	3.15766e-05	0	0	0	0	0.00012596	0	0.000340059	0	0.000102449	4.59474e-05
>SD_McMs-10275	8.99321e-05	0	0	4.76576e-05	3.15766e-05	1.13921e-05	0	7.31422e-05	0	0	0	0.000113353	0	0	0
>SD_McMs-10276	0	0	0	0	6.31532e-05	0	4.76758e-05	7.31422e-05	3.996e-05	0	0	0.000113353	0	0	4.59474e-05
>SD_McMs-10277	8.99321e-05	0	0	0	0	3.41763e-05	4.76758e-05	0	0	0	0	0.000113353	0	0	0
>SD_McMs-10278	4.49661e-05	0	0	0	0	0	0	7.31422e-05	0	0.00012596	0	0.000113353	0	0.000102449	9.18949e-05
>SD_McMs-10279	0	0	0	0	0	0	0	0	0	0	0.00017584	0.000113353	0.000191296	0.000204897	4.59474e-05
>SD_McMs-10280	0	0	0	0	0	0	4.76758e-05	0	0	0	0	0	9.5648e-05	0.000409794	4.59474e-05
>SD_McMs-10281	0	0.000179824	0	0	0	0	0	0	0	0.000251921	0	0.000340059	9.5648e-05	0	0
>SD_McMs-10282	0	0	0	9.53153e-05	0.000126306	0	0	0	0	0	0	0	0	0	0
>SD_McMs-10283	4.49661e-05	0	0	9.53153e-05	0	0	0.000143027	0	0	0	0	0	0	0	0
>SD_McMs-10284	0	0.000179824	0	0	0	0	0	0	0	0.00012596	0	0.000113353	9.5648e-05	0.000102449	4.59474e-05
>SD_McMs-10285	0	0	0	0	3.15766e-05	1.13921e-05	4.76758e-05	0	0	0.00012596	0	0	0	0	9.18949e-05
>SD_McMs-10286	0	0	9.90589e-05	0	6.31532e-05	0	0	0.000146284	3.996e-05	0	0	0	0	0	0
>SD_McMs-10287	0	0	0	0	0	1.13921e-05	0	0	0	0	0.000703359	0	0	0.000102449	0
>SD_McMs-10288	0	0.000359648	9.90589e-05	4.76576e-05	0	0	4.76758e-05	7.31422e-05	0	0	0	0	0	0	0
>SD_McMs-10289	0	0	0	9.53153e-05	0.000126306	0	0	0	0	0	0	0	0	0	0
>SD_McMs-10290	0	0	0	0	0	0	4.76758e-05	7.31422e-05	0	0	0	0	9.5648e-05	0	0.000137842
>SD_McMs-10291	4.49661e-05	0	0	0	0	5.69606e-05	0	0	0	0	0	0	0	0	0
>SD_McMs-10292	0	0	0	4.76576e-05	0	1.13921e-05	0	7.31422e-05	0.00011988	0	0	0	0	0	0
>SD_McMs-10293	0	0	0	4.76576e-05	6.31532e-05	0	0	7.31422e-05	7.99201e-05	0	0	0	0	0	0
>SD_McMs-10294	0	0	0	0	0	0	0.000238379	0	0	0.00012596	0	0	0	0	0
>SD_McMs-10295	0	0	9.90589e-05	0	0	0	0	7.31422e-05	0	0	0	0.000113353	0	0.000307346	0
>SD_McMs-10296	0	0	0	4.76576e-05	0	2.27842e-05	0	0	0	0	0	0	0	0.000204897	4.59474e-05
>SD_McMs-10297	4.49661e-05	0	0	4.76576e-05	0	1.13921e-05	4.76758e-05	0	0	0	0	0.000113353	0	0.000102449	0
>SD_McMs-10298	0	0	0	0	0	0	0	0	0	0.00012596	0	0	0.000286944	0.000204897	0
>SD_McMs-10299	0	0	0	0	0	2.27842e-05	0	0	3.996e-05	0	0.00017584	0	0	0.000102449	4.59474e-05
>SD_McMs-10300	8.99321e-05	0	0	0	0	1.13921e-05	0	7.31422e-05	3.996e-05	0	0	0	0	0.000102449	0
>SD_McMs-10301	0	0	0	0	3.15766e-05	0	4.76758e-05	0	0	0	0	0.000113353	0	0.000102449	9.18949e-05
>SD_McMs-10302	8.99321e-05	0	0	0	0	2.27842e-05	0	0	0	0	0	0.000113353	0	0	4.59474e-05
>SD_McMs-10303	0	0.000179824	0	4.76576e-05	3.15766e-05	0	0	0	3.996e-05	0	0.00017584	0	0	0.000102449	0
>SD_McMs-10304	0	0	0	0	0	4.55685e-05	0	0	3.996e-05	0	0.00017584	0	0	0	0
>SD_McMs-10305	8.99321e-05	0	0	0	3.15766e-05	1.13921e-05	0	7.31422e-05	0	0	0	0.000113353	0	0	0
>SD_McMs-10306	0	0	0	0	0	0	0	0	0	0	0.00017584	0	9.5648e-05	0.000307346	4.59474e-05
>SD_McMs-10307	0	0	0	0	0	0	0	7.31422e-05	0	0	0	0.000226706	0	0.000102449	9.18949e-05
>SD_McMs-10308	0	0	0	0	0	0	0	0	0	0	0	0.000113353	0.000286944	0	9.18949e-05
>SD_McMs-10309	0	0	0	0	0	0	0	0	0	0.00012596	0.00017584	0	9.5648e-05	0.000204897	4.59474e-05
>SD_McMs-10310	0	0	0	0	0	0	0	0	3.996e-05	0.00012596	0.00017584	0	0	0.000204897	4.59474e-05
>SD_McMs-10311	0	0	0	4.76576e-05	3.15766e-05	0	0	0	0	0	0.00017584	0.000113353	0	0	9.18949e-05
>SD_McMs-10312	4.49661e-05	0.000359648	0.000198118	0	0	0	0	0	3.996e-05	0	0	0	0	0	0
>SD_McMs-10313	0	0	9.90589e-05	0	0	0	4.76758e-05	0	0	0.00012596	0	0.000113353	0	0.000102449	4.59474e-05
>SD_McMs-10314	0	0	9.90589e-05	0	0	0	0	0	0	0	0	0	0	0	0.000229737
>SD_McMs-10315	0	0.000179824	0	0	3.15766e-05	0	0	0	0	0.00012596	0.00017584	0.000113353	0	0	4.59474e-05
>SD_McMs-10316	0	0	0	0	0	5.69606e-05	0	0	0	0	0	0	0	0	0
>SD_McMs-10317	0	0	0	0	0	0	0	0	3.996e-05	0	0	0	9.5648e-05	0	0.000137842
>SD_McMs-10318	0	0	9.90589e-05	0	0	0	0	0	0	0	0.00017584	0	0.000191296	0.000102449	0
>SD_McMs-10319	0	0.000179824	0	0	3.15766e-05	0	0	0	0	0	0	0.000113353	9.5648e-05	0.000102449	0
>SD_McMs-10320	0	0	0	4.76576e-05	3.15766e-05	1.13921e-05	0	0	3.996e-05	0	0.00017584	0	0	0	0
>SD_McMs-10321	0.000134898	0.000179824	0	0	0	0	0	0	0	0	0.00017584	0	0	0	0
>SD_McMs-10322	0	0	0	0	0	0	0	0	0	0	0.00017584	0	0	0	0.00018379
>SD_McMs-10323	0	0	0	0	3.15766e-05	0	4.76758e-05	0	0	0	0	0.000113353	9.5648e-05	0	4.59474e-05
>SD_McMs-10324	0	0	0	0	0	0	4.76758e-05	0	3.996e-05	0	0	0	9.5648e-05	0.000102449	4.59474e-05
>SD_McMs-10325	0	0	0	0	0	0	0	0	0	0.000629802	0	0	0	0	0
>SD_McMs-10326	0	0	0	0	0	0	0	7.31422e-05	0	0	0	0	0	0	0.00018379
>SD_McMs-10327	0	0	9.90589e-05	0	3.15766e-05	1.13921e-05	9.53516e-05	0	0	0	0	0	0	0	0
>SD_McMs-10328	4.49661e-05	0	0	4.76576e-05	0	1.13921e-05	0	0	0	0	0	0	0	0	9.18949e-05
>SD_McMs-10329	0	0	9.90589e-05	0	0	0	0.000190703	0	0	0	0	0	0	0	0
>SD_McMs-10330	4.49661e-05	0	0	0	6.31532e-05	1.13921e-05	0	0	0	0	0.00017584	0	0	0	0
>SD_McMs-10331	4.49661e-05	0	0	0	0	0	0	0	3.996e-05	0	0.00017584	0	0	0.000102449	4.59474e-05
>SD_McMs-10332	4.49661e-05	0	0	0	0	0	0	0	0	0	0.000703359	0	0	0	0
>SD_McMs-10333	0	0	0	0	0	0	0	0	0	0.000503842	0.00017584	0	0	0	0
>SD_McMs-10334	4.49661e-05	0	0	0	0	0	0	0	0	0	0	0.000226706	0	0.000102449	4.59474e-05
>SD_McMs-10335	0	0.000179824	0	4.76576e-05	0	1.13921e-05	0	0	0	0	0	0	0	0	9.18949e-05
>SD_McMs-10336	0	0	0	0	0	0	0	7.31422e-05	0	0	0	0.000113353	0	0.000102449	9.18949e-05
>SD_McMs-10337	0	0	9.90589e-05	0	0	3.41763e-05	0	0	0	0.00012596	0	0	0	0	0
>SD_McMs-10338	4.49661e-05	0	0	0	0	0	0	7.31422e-05	0	0	0	0.000113353	0	0	9.18949e-05
>SD_McMs-10339	8.99321e-05	0	9.90589e-05	0	0	1.13921e-05	0	0	0	0	0	0	0	0	4.59474e-05
>SD_McMs-10340	0	0	0	0	0	3.41763e-05	0	0	0	0	0	0.000113353	9.5648e-05	0	0
>SD_McMs-10341	0	0	0	0	0	0	0	0	0	0.000377881	0	0	9.5648e-05	0.000102449	0
>SD_McMs-10342	0	0	0	0	0	0	0	0	0	0.00012596	0.00017584	0.000113353	0.000191296	0	0
>SD_McMs-10343	0	0	0	0	0	0	4.76758e-05	0	0	0.00012596	0	0	9.5648e-05	0	9.18949e-05
>SD_McMs-10344	0	0.000179824	0	0	0	0	0	0	0	0.00012596	0.00017584	0	0	0	9.18949e-05
>SD_McMs-10345	0	0	0	0	0	0	0	0	0	0.000251921	0.00017584	0	0	0	9.18949e-05
>SD_McMs-10346	0	0	9.90589e-05	0	0	0	0	7.31422e-05	0	0	0	0	0	0	0.000137842
>SD_McMs-10347	0	0	0	0	0	0	0	0	0	0.00012596	0	0.000113353	9.5648e-05	0.000204897	0
>SD_McMs-10348	0	0	0	0	0	0	0	0	0	0	0	0.000340059	0.000191296	0	0
>SD_McMs-10349	4.49661e-05	0	0	0	3.15766e-05	1.13921e-05	0	7.31422e-05	0	0.00012596	0	0	0	0	0
>SD_McMs-10350	4.49661e-05	0	0	0	3.15766e-05	2.27842e-05	0	0	0	0.00012596	0	0	0	0	0
>SD_McMs-10351	0	0.000179824	0	0	0	0	0	0	0	0	0.00017584	0	0.000286944	0	0
>SD_McMs-10352	0	0	0	0	0	0	9.53516e-05	0.000219427	0	0	0	0	0	0	0
>SD_McMs-10353	4.49661e-05	0	0	0	0	3.41763e-05	0	0	0	0	0	0	0	0	4.59474e-05
>SD_McMs-10354	4.49661e-05	0	0	0	0	1.13921e-05	0	0	0	0	0	0.000113353	0.000191296	0	0
>SD_McMs-10355	0	0	9.90589e-05	0	0	0	0	7.31422e-05	0	0	0	0.000226706	9.5648e-05	0	0
>SD_McMs-10356	4.49661e-05	0	0	0	0	1.13921e-05	0	0	7.99201e-05	0.00012596	0	0	0	0	0
>SD_McMs-10357	0	0	0	0	0	0	0	7.31422e-05	0	0	0	0	0	0.000102449	0.000137842
>SD_McMs-10358	0	0	0	0	0	0	0	0	0	0	0.000351679	0	9.5648e-05	0.000204897	0
>SD_McMs-10359	0	0	0	0	0	0	0	0	0	0.00012596	0.00017584	0	0	0.000102449	9.18949e-05
>SD_McMs-10360	0	0	0	4.76576e-05	6.31532e-05	1.13921e-05	0	0	3.996e-05	0	0	0	0	0	0
>SD_McMs-10361	0	0	0	4.76576e-05	0	0	0	0	0	0	0.000703359	0	0	0	0
>SD_McMs-10362	0.000134898	0	0	0	0	1.13921e-05	0	0	0	0.00012596	0	0	0	0	0
>SD_McMs-10363	0	0	0	4.76576e-05	6.31532e-05	2.27842e-05	0	0	0	0	0	0	0	0	0
>SD_McMs-10364	8.99321e-05	0	0	0	0	3.41763e-05	0	0	0	0	0	0	0	0	0
>SD_McMs-10365	0	0	0	0	0	0	0	0	0	0	0	0	0.000191296	0.000102449	9.18949e-05
>SD_McMs-10366	0	0	0	0	0	0	0	0	0	0.00012596	0.000351679	0	0.000191296	0	0
>SD_McMs-10367	0	0	0	0	0	0	0	0	0	0	0	0.000113353	9.5648e-05	0.000102449	9.18949e-05
>SD_McMs-10368	0	0	0	0	3.15766e-05	0	0	0	0	0.00012596	0	0	9.5648e-05	0.000102449	4.59474e-05
>SD_McMs-10369	0	0	0	0	0	0	0	0	0	0	0.00017584	0.000113353	0	0.000204897	4.59474e-05
>SD_McMs-10370	0	0	0	0	0	0	0	0	0	0.00012596	0	0	0.000191296	0	9.18949e-05
>SD_McMs-10371	0	0	0	0	0	0	0	0	0	0.00012596	0	0.000113353	0.000191296	0.000102449	0
>SD_McMs-10372	0	0	0.000198118	0	0	0	9.53516e-05	0	0	0	0	0	0	0.000102449	0
>SD_McMs-10373	0	0	0	0	0	0	0	0	0	0.000251921	0.00017584	0	0	0.000102449	4.59474e-05
>SD_McMs-10374	0	0.000539471	9.90589e-05	0	0	0	4.76758e-05	0	0	0	0	0	0	0	0
>SD_McMs-10375	0	0.000359648	0	0	0	0	9.53516e-05	0	0	0	0	0	9.5648e-05	0	0
>SD_McMs-10376	0	0	0	0	0	0	4.76758e-05	0	3.996e-05	0	0.00017584	0.000113353	9.5648e-05	0	0
>SD_McMs-10377	8.99321e-05	0	0	0	0	2.27842e-05	0	0	0	0	0.00017584	0	0	0	0
>SD_McMs-10378	0	0	0	4.76576e-05	0	0	0	0	0	0	0	0	0.000191296	0.000102449	4.59474e-05
>SD_McMs-10379	4.49661e-05	0	0	0	0	1.13921e-05	0	0	0	0	0	0.000113353	0	0	9.18949e-05
>SD_McMs-10380	0	0	9.90589e-05	0	0	0	9.53516e-05	0.000146284	0	0	0	0	0	0	0
>SD_McMs-10381	0	0	0	0	0	0	0	0	0	0	0.000351679	0	0	0.000102449	9.18949e-05
>SD_McMs-10382	0	0.000179824	0	0	0	0	0.000143027	0	0	0	0	0	9.5648e-05	0	0
>SD_McMs-10383	0	0.000179824	0	0	0	0	0	0	0	0.00012596	0	0	9.5648e-05	0	9.18949e-05
>SD_McMs-10384	0	0	9.90589e-05	0	0	0	0	0	0	0	0.00017584	0.000226706	9.5648e-05	0	0
>SD_McMs-10385	0	0	0	0	3.15766e-05	0	0	0	0	0	0	0.000113353	9.5648e-05	0.000102449	4.59474e-05
>SD_McMs-10386	4.49661e-05	0	0	4.76576e-05	3.15766e-05	0	0	0	0	0	0	0	0.000191296	0	0
>SD_McMs-10387	0	0	0	0	0	0	0	0	0	0.000251921	0	0	0	0	0.000137842
>SD_McMs-10388	0	0	9.90589e-05	0	0	0	0.000143027	7.31422e-05	0	0	0	0	0	0	0
>SD_McMs-10389	0	0.000359648	0	0	0	0	4.76758e-05	7.31422e-05	0	0	0	0	0	0	0
>SD_McMs-10390	0	0	0	4.76576e-05	3.15766e-05	1.13921e-05	0	0	3.996e-05	0	0	0	0	0	0
>SD_McMs-10391	0	0	0	0	0	0	0	0	0	0.00012596	0	0.000113353	9.5648e-05	0	4.59474e-05
>SD_McMs-10392	0	0	0	4.76576e-05	6.31532e-05	0	0	0	0	0.00012596	0	0	0	0	0
>SD_McMs-10393	4.49661e-05	0	0.000198118	0	0	0	0	0	3.996e-05	0	0	0	0	0	0
>SD_McMs-10394	0	0	0	0	0	0	9.53516e-05	0	0	0	0	0.000113353	0	0	4.59474e-05
>SD_McMs-10395	0	0	0	0	0	0	4.76758e-05	0	0	0	0	0	0	0	0.000137842
>SD_McMs-10396	0	0.000179824	0	0	0	0	0	0	0	0	0	0	0	0	0.000137842
>SD_McMs-10397	0	0	0	0	0	0	0	0	0	0	0	0	9.5648e-05	0	0.000137842
>SD_McMs-10398	0	0	0	0	0	0	0	0	0	0.000251921	0	0	0	0	9.18949e-05
>SD_McMs-10399	0	0	0	0	0	0	4.76758e-05	0	0	0.00012596	0.00017584	0	0	0	4.59474e-05
>SD_McMs-10400	0	0	0	0	3.15766e-05	0	0	0	7.99201e-05	0	0.00017584	0	0	0	0
>SD_McMs-10401	4.49661e-05	0	0	4.76576e-05	0	1.13921e-05	0	0	0	0	0	0	0	0	4.59474e-05
>SD_McMs-10402	0	0	0	0	0	0	0	0.000146284	0	0	0	0	9.5648e-05	0.000102449	0
>SD_McMs-10403	0	0	0	0	3.15766e-05	0	4.76758e-05	0	7.99201e-05	0	0	0	0	0	0
>SD_McMs-10404	0	0	0	4.76576e-05	3.15766e-05	1.13921e-05	0	7.31422e-05	0	0	0	0	0	0	0
>SD_McMs-10405	0	0	0	0	0	0	0	7.31422e-05	0	0.00012596	0	0	0	0	9.18949e-05
>SD_McMs-10406	0	0	0	0	0	0	0	0	0	0	0.000351679	0.000113353	0	0.000102449	0
>SD_McMs-10407	0	0	0	0	0	0	4.76758e-05	0	0	0	0	0.000113353	0	0	9.18949e-05
>SD_McMs-10408	0	0	0	0	0	1.13921e-05	0	7.31422e-05	0	0.00012596	0	0	9.5648e-05	0	0
>SD_McMs-10409	0	0	0	4.76576e-05	6.31532e-05	1.13921e-05	0	0	0	0	0	0	0	0	0
>SD_McMs-10410	0	0	0	4.76576e-05	0	0	4.76758e-05	0	0	0	0	0.000113353	0	0	4.59474e-05
>SD_McMs-10411	0	0	0	0	0	2.27842e-05	0	0	0	0	0	0	0	0.000204897	0
>SD_McMs-10412	0	0	0	0	0	0	0	0	0	0.00012596	0	0.000226706	0	0	4.59474e-05
>SD_McMs-10413	0	0	0	0	3.15766e-05	0	9.53516e-05	0	0	0	0	0	0	0	4.59474e-05
>SD_McMs-10414	4.49661e-05	0	0	4.76576e-05	0	0	4.76758e-05	0	3.996e-05	0	0	0	0	0	0
>SD_McMs-10415	4.49661e-05	0.000179824	0	0	3.15766e-05	0	0	7.31422e-05	0	0	0	0	0	0	0
>SD_McMs-10416	0	0	0	0	0	0	4.76758e-05	7.31422e-05	3.996e-05	0	0	0.000113353	0	0	0
>SD_McMs-10417	0	0	0	0	0	0	0	0	0	0	0	0.000453412	0	0	0
>SD_McMs-10418	0	0	0	0	3.15766e-05	0	9.53516e-05	7.31422e-05	0	0	0	0	0	0	0
>SD_McMs-10419	4.49661e-05	0	9.90589e-05	0	3.15766e-05	0	0	0	0	0	0	0	9.5648e-05	0	0
>SD_McMs-10420	0	0	9.90589e-05	0	0	0	0	0	0	0	0	0	9.5648e-05	0.000102449	4.59474e-05
>SD_McMs-10421	4.49661e-05	0	0	0	0	2.27842e-05	0	0	0	0	0	0	0	0	4.59474e-05
>SD_McMs-10422	0	0	0	0	0	0	0	0	0	0.00012596	0	0	0	0	0.000137842
>SD_McMs-10423	4.49661e-05	0	0	4.76576e-05	0	1.13921e-05	0	0	0	0	0	0	0	0	4.59474e-05
>SD_McMs-10424	0	0	0	0	0	0	0	0	0	0	0	0	9.5648e-05	0.000102449	9.18949e-05
>SD_McMs-10425	0	0	0	0	3.15766e-05	0	0	0	0	0.00012596	0	0.000113353	0	0	4.59474e-05
>SD_McMs-10426	4.49661e-05	0	0	0	0	0	4.76758e-05	0	0	0	0	0	0.000191296	0	0
>SD_McMs-10427	0	0	0	4.76576e-05	0	0	0	0	0	0	0	0.000113353	0	0	9.18949e-05
>SD_McMs-10428	0	0	0	0	0	0	0	7.31422e-05	0	0	0	0	0	0.000102449	9.18949e-05
>SD_McMs-10429	4.49661e-05	0	0	0	0	0	0	0	0	0.00012596	0.00017584	0	0	0	4.59474e-05
>SD_McMs-10430	0	0	0	0	0	0	0	0	0	0.000251921	0	0.000113353	0	0.000102449	0
>SD_McMs-10431	0	0	0	0	0	0	0	0	0	0	0.00017584	0	9.5648e-05	0.000102449	4.59474e-05
>SD_McMs-10432	0	0	0	0	0	0	9.53516e-05	0	0	0	0.00017584	0	0	0	4.59474e-05
>SD_McMs-10433	0	0	0	0	0	0	0	0	0	0	0	0.000113353	0	0.000102449	9.18949e-05
>SD_McMs-10434	0	0	0	0	0	0	0	0	0	0	0	0	0.000191296	0	9.18949e-05
>SD_McMs-10435	0	0	0	4.76576e-05	0	0	0	7.31422e-05	0	0.00012596	0.00017584	0	0	0	0
>SD_McMs-10436	0	0.000179824	9.90589e-05	0	0	0	4.76758e-05	0	0	0	0.00017584	0	0	0	0
>SD_McMs-10437	0	0	0	0	0	0	0	0	0	0.00012596	0.00017584	0	0	0.000102449	4.59474e-05
>SD_McMs-10438	0	0	0	0	3.15766e-05	0	0	0	0	0.00012596	0.000351679	0	0	0	0
>SD_McMs-10439	0	0	9.90589e-05	4.76576e-05	0	0	0	0	0	0.00012596	0	0	0	0	4.59474e-05
>SD_McMs-10440	0	0	0	4.76576e-05	0	1.13921e-05	0	0	0	0.00012596	0	0	9.5648e-05	0	0
>SD_McMs-10441	0	0	0	0	0	0	0	0	0	0	0	0	9.5648e-05	0.000204897	4.59474e-05
>SD_McMs-10442	0	0	9.90589e-05	4.76576e-05	3.15766e-05	1.13921e-05	0	0	0	0	0	0	0	0	0
>SD_McMs-10443	0	0	0	0	0	1.13921e-05	0	0	0	0	0	0	0	0	0.000137842
>SD_McMs-10444	0	0	0	0	3.15766e-05	0	0.000143027	0	0	0	0	0	0	0	0
>SD_McMs-10445	0	0	0	0	0	0	0	0	0	0	0	0.000113353	9.5648e-05	0	9.18949e-05
>SD_McMs-10446	4.49661e-05	0	0	0	0	0	0	0	0	0	0	0	0.000191296	0	4.59474e-05
>SD_McMs-10447	0	0.000179824	0	0	0	0	0	0	0	0	0.000527519	0	0	0	0
>SD_McMs-10448	0	0	0	0	0	0	0	0	0	0	0	0	0	0	0.00018379
>SD_McMs-10449	8.99321e-05	0	0	0	3.15766e-05	0	4.76758e-05	0	0	0	0	0	0	0	0
>SD_McMs-10450	4.49661e-05	0	0	4.76576e-05	0	0	0	7.31422e-05	0	0	0	0	0	0	4.59474e-05
>SD_McMs-10451	0	0.000179824	0	0	0	0	0	0	0	0	0	0	0	0	0.000137842
>SD_McMs-10452	0	0.000179824	0.000198118	0	0	0	0	0	0	0.00012596	0	0	0	0	0
>SD_McMs-10453	0	0	0	0	3.15766e-05	0	0	0	0.00011988	0	0	0	0	0	0
>SD_McMs-10454	0	0	0	0	0	0	0	0	0	0	0	0	9.5648e-05	0	0.000137842
>SD_McMs-10455	0	0	0	0	0	4.55685e-05	0	0	0	0	0	0	0	0	0
>SD_McMs-10456	0	0	0	0	0	1.13921e-05	0	0	0	0.00012596	0	0.000113353	9.5648e-05	0	0
>SD_McMs-10457	0	0	0	0	0	1.13921e-05	0	7.31422e-05	0	0	0	0.000226706	0	0	0
>SD_McMs-10458	0	0.000179824	0	0	0	0	0	0	0	0	0	0	0	0	0.000137842
>SD_McMs-10459	0	0	0	0	0	0	0	0.000146284	0	0	0	0	0	0	9.18949e-05
>SD_McMs-10460	0	0	0	0	0	0	0	0	0	0.00012596	0	0.000113353	9.5648e-05	0	4.59474e-05
>SD_McMs-10461	0	0	9.90589e-05	0	0	0	0	0	0	0.000251921	0	0	0	0.000102449	0
>SD_McMs-10462	0	0	0	0	3.15766e-05	0	0	0	0.00011988	0	0	0	0	0	0
>SD_McMs-10463	4.49661e-05	0	9.90589e-05	0	3.15766e-05	0	0	7.31422e-05	0	0	0	0	0	0	0
>SD_McMs-10464	0	0	0	0	0	0	0	0	3.996e-05	0	0.00017584	0.000113353	0	0.000102449	0
>SD_McMs-10465	0	0	0	0	0	1.13921e-05	0	0	0	0	0.00017584	0	0	0	9.18949e-05
>SD_McMs-10466	0	0	9.90589e-05	0	0	2.27842e-05	4.76758e-05	0	0	0	0	0	0	0	0
>SD_McMs-10467	0	0	0	4.76576e-05	3.15766e-05	0	0	0	3.996e-05	0.00012596	0	0	0	0	0
>SD_McMs-10468	0	0.000179824	9.90589e-05	0	3.15766e-05	0	4.76758e-05	0	0	0	0	0	0	0	0
>SD_McMs-10469	0	0	0	0	0	0	0	0	0	0	0	0	0.000286944	0.000102449	0
>SD_McMs-10470	0	0	0	0	0	2.27842e-05	0	0	0	0	0.00017584	0	9.5648e-05	0	0
>SD_McMs-10471	0	0	0	0	3.15766e-05	0	0	0	0.00011988	0	0	0	0	0	0
>SD_McMs-10472	8.99321e-05	0	0	0	3.15766e-05	0	0	0	0	0	0	0	0	0.000102449	0
>SD_McMs-10473	0	0	0	0	0	0	0	0	0	0	0.00017584	0	9.5648e-05	0.000204897	0
>SD_McMs-10474	0	0	9.90589e-05	0	0	0	9.53516e-05	7.31422e-05	0	0	0	0	0	0	0
>SD_McMs-10475	0	0	0	0	0	0	0	0	3.996e-05	0	0	0	9.5648e-05	0.000204897	0
>SD_McMs-10476	0	0	0	0	9.47299e-05	0	0	7.31422e-05	0	0	0	0	0	0	0
>SD_McMs-10477	4.49661e-05	0	0	0	0	0	0	0	0	0	0.000351679	0	0	0.000102449	0
>SD_McMs-10478	0	0	0	0	6.31532e-05	0	0	0	7.99201e-05	0	0	0	0	0	0
>SD_McMs-10479	0	0	0	0	0	0	0	0	0	0.000251921	0.000351679	0	0	0	0
>SD_McMs-10480	0	0	9.90589e-05	0	0	0	0	0	0	0.00012596	0	0.000113353	0	0.000102449	0
>SD_McMs-10481	0	0	0	0	0	1.13921e-05	0	0	3.996e-05	0	0	0.000113353	0	0.000102449	0
>SD_McMs-10482	0	0.000179824	0	0	0	0	0	0	0	0.00012596	0	0	9.5648e-05	0	4.59474e-05
>SD_McMs-10483	0	0.000179824	0	0	0	0	0	0	0	0.00012596	0	0	0	0	9.18949e-05
>SD_McMs-10484	0	0	0	4.76576e-05	3.15766e-05	1.13921e-05	0	0	3.996e-05	0	0	0	0	0	0
>SD_McMs-10485	0	0	9.90589e-05	0	3.15766e-05	0	0	7.31422e-05	3.996e-05	0	0	0	0	0	0
>SD_McMs-10486	0	0	0	0	0	0	0	0	0	0.000251921	0.00017584	0	0	0	4.59474e-05
>SD_McMs-10487	0	0	0	0	0	0	0	0	3.996e-05	0	0	0	0.000191296	0.000102449	0
>SD_McMs-10488	0	0.000179824	0	0	0	0	0	0	0	0	0	0.000113353	0.000191296	0	0
>SD_McMs-10489	0	0	0	0	0	0	0	0	0	0	0	0	0	0.000102449	0.000137842
>SD_McMs-10490	0	0	0	0	0	0	0	0	3.996e-05	0.00012596	0	0	0	0	9.18949e-05
>SD_McMs-10491	0	0	0	0	0	0	4.76758e-05	0	0	0	0	0	9.5648e-05	0	9.18949e-05
>SD_McMs-10492	0	0	0	0	6.31532e-05	1.13921e-05	0	0	3.996e-05	0	0	0	0	0	0
>SD_McMs-10493	0	0	0	0	3.15766e-05	0	9.53516e-05	0	3.996e-05	0	0	0	0	0	0
>SD_McMs-10494	0	0	0	0	0	0	0	0	0	0	0	0.000113353	0.000191296	0	4.59474e-05
>SD_McMs-10495	0	0	0	0	0	0	0	0	0	0.00012596	0	0.000226706	9.5648e-05	0	0
>SD_McMs-10496	8.99321e-05	0	0	0	0	0	0	0	0	0	0	0	9.5648e-05	0	4.59474e-05
>SD_McMs-10497	0	0	9.90589e-05	4.76576e-05	0	1.13921e-05	0	0	0	0	0	0	0	0	4.59474e-05
>SD_McMs-10498	0	0	0	4.76576e-05	0	0	4.76758e-05	7.31422e-05	0	0	0	0	0	0	4.59474e-05
>SD_McMs-10499	0	0	0	0	0	0	0	7.31422e-05	3.996e-05	0.00012596	0.00017584	0	0	0	0
>SD_McMs-10500	0	0	9.90589e-05	0	0	0	0	0	0	0	0	0	0	0.000102449	9.18949e-05
>SD_McMs-10501	0	0	0	4.76576e-05	3.15766e-05	0	0	0	7.99201e-05	0	0	0	0	0	0
>SD_McMs-10502	0	0	0	0	0	0	0	0	0	0	0.00017584	0	0.000191296	0.000102449	0
>SD_McMs-10503	0	0	0	0	0	0	4.76758e-05	0	0	0	0	0	9.5648e-05	0.000102449	4.59474e-05
>SD_McMs-10504	0	0	9.90589e-05	0	0	0	0	0	0	0	0	0.000113353	0	0	9.18949e-05
>SD_McMs-10505	0	0	0	4.76576e-05	0	1.13921e-05	4.76758e-05	0	0	0	0	0	0	0	4.59474e-05
>SD_McMs-10506	0	0	0	0	0	0	0	0	0	0	0.000351679	0	0	0	9.18949e-05
>SD_McMs-10507	0	0	0	0	0	0	0	0	3.996e-05	0	0.000351679	0	9.5648e-05	0	0
>SD_McMs-10508	0	0	0	0	0	1.13921e-05	0	0	3.996e-05	0	0	0	0	0.000204897	0
>SD_McMs-10509	0	0	0	0	0	0	0	0	0	0.000251921	0.00017584	0	0	0	4.59474e-05
>SD_McMs-10510	0	0	0	0	0	0	0	0	0	0.000377881	0	0.000113353	0	0	0
>SD_McMs-10511	0	0	9.90589e-05	0	0	0	0	7.31422e-05	0	0	0	0	9.5648e-05	0	4.59474e-05
>SD_McMs-10512	0	0	9.90589e-05	0	3.15766e-05	0	4.76758e-05	0	0	0	0	0	0	0	0
>SD_McMs-10513	0	0	0	0	0	0	0	0	0	0	0	0	0	0.000307346	0
>SD_McMs-10514	0	0	0	0	0	0	0	0	0	0	0.00017584	0	0	0.000102449	4.59474e-05
>SD_McMs-10515	0	0	0	0	3.15766e-05	1.13921e-05	0	0	0	0	0	0	0	0.000102449	0
>SD_McMs-10516	0	0	0	0	0	0	0	0	0	0	0.000351679	0.000113353	0	0	0
>SD_McMs-10517	0	0	0	0	0	0	4.76758e-05	0	0	0	0	0	0	0.000102449	4.59474e-05
>SD_McMs-10518	0	0	0	9.53153e-05	0	0	0	0	0	0	0	0	0	0.000102449	0
>SD_McMs-10519	0	0	0	0	9.47299e-05	0	0	0	0	0	0	0	0	0	0
>SD_McMs-10520	0	0	0	0	6.31532e-05	0	0	0	3.996e-05	0	0	0	0	0	0
>SD_McMs-10521	0	0.000179824	0	0	3.15766e-05	0	4.76758e-05	0	0	0	0	0	0	0	0
>SD_McMs-10522	0	0	0	0	0	0	0	0	0	0.000251921	0	0	0	0	4.59474e-05
>SD_McMs-10523	0	0	0	0	0	0	0	0	0	0	0.000351679	0	0	0	4.59474e-05
>SD_McMs-10524	0	0	0	0	0	0	0	7.31422e-05	0	0	0	0	0	0	9.18949e-05
>SD_McMs-10525	0	0	0	0	0	0	4.76758e-05	0.000146284	0	0	0	0	0	0	0
>SD_McMs-10526	0	0	0	0	0	0	0	7.31422e-05	0	0	0	0	0	0	9.18949e-05
>SD_McMs-10527	0	0	0	0	0	1.13921e-05	0	0	0	0	0.00017584	0	0	0	4.59474e-05
>SD_McMs-10528	0	0	0	0	0	0	4.76758e-05	0	0	0	0	0.000113353	0	0	4.59474e-05
>SD_McMs-10529	0	0	0	0	0	0	0	0	0	0	0	0	0	0	0.000137842
>SD_McMs-10530	0	0	9.90589e-05	0	0	0	0	0	0	0	0.000351679	0	0	0	0
>SD_McMs-10531	4.49661e-05	0	0	0	0	0	0	0	0	0.00012596	0	0.000113353	0	0	0
>SD_McMs-10532	0	0	0	0	6.31532e-05	0	0	0	0	0	0.00017584	0	0	0	0
>SD_McMs-10533	0	0	0	0	0	0	0	0	3.996e-05	0	0	0	0	0	9.18949e-05
>SD_McMs-10534	0	0	0	0	3.15766e-05	0	4.76758e-05	0	0	0	0	0	0	0	4.59474e-05
>SD_McMs-10535	0	0	0	0	0	0	0	0	3.996e-05	0	0.00017584	0	0	0	4.59474e-05
>SD_McMs-10536	0	0	0	0	0	0	0	0	0	0.000251921	0	0	9.5648e-05	0	0
>SD_McMs-10537	0	0	0	0	0	0	9.53516e-05	0	0	0	0	0	0	0.000102449	0
>SD_McMs-10538	0	0	0	0	0	1.13921e-05	0	0	0	0.00012596	0	0	0	0	4.59474e-05
>SD_McMs-10539	0	0	0	0	0	0	0	0	0	0	0	0	0.000191296	0	4.59474e-05
>SD_McMs-10540	0	0	0	0	3.15766e-05	0	0	0	0	0	0.00017584	0	9.5648e-05	0	0
>SD_McMs-10541	0	0.000179824	0	0	0	0	4.76758e-05	0	0	0	0	0	9.5648e-05	0	0
>SD_McMs-10542	0	0	0	0	0	0	0	0	0	0.00012596	0	0.000113353	0	0.000102449	0
>SD_McMs-10543	0	0.000179824	0	0	3.15766e-05	0	0	0	0	0	0	0	0	0.000102449	0
>SD_McMs-10544	0	0	0	0	3.15766e-05	0	0	0	3.996e-05	0	0.00017584	0	0	0	0
>SD_McMs-10545	4.49661e-05	0	0	0	3.15766e-05	1.13921e-05	0	0	0	0	0	0	0	0	0
>SD_McMs-10546	0	0	0	0	0	0	0	0	0	0	0	0.000226706	9.5648e-05	0	0
>SD_McMs-10547	0	0	0	0	0	0	0	0	0	0	0	0	0	0.000102449	9.18949e-05
>SD_McMs-10548	0	0	0	0	0	0	0	0	0	0	0	0.000113353	9.5648e-05	0	4.59474e-05
>SD_McMs-10549	0	0	9.90589e-05	0	0	0	0	0	0	0	0	0	0	0	9.18949e-05
>SD_McMs-10550	0	0	9.90589e-05	0	0	0	0	0	0	0	0	0	9.5648e-05	0	4.59474e-05
>SD_McMs-10551	0	0	0	0	0	0	0	0	0	0.000251921	0	0	0	0.000102449	0
>SD_McMs-10552	0	0	0	0	0	0	0	0	0	0.000251921	0	0	0	0	4.59474e-05
>SD_McMs-10553	0	0	0	0	0	0	0	0	0	0	0	0.000113353	0	0	9.18949e-05
>SD_McMs-10554	0	0	0	0	3.15766e-05	0	0	0	0	0	0	0	0	0.000102449	4.59474e-05
>SD_McMs-10555	0	0	0	0	0	0	4.76758e-05	0	3.996e-05	0	0.00017584	0	0	0	0
>SD_McMs-10556	0	0	0	0	0	0	4.76758e-05	0	0	0	0	0	0	0	9.18949e-05
>SD_McMs-10557	0	0	0	9.53153e-05	0	0	0	0	3.996e-05	0	0	0	0	0	0
>SD_McMs-10558	0	0	0	4.76576e-05	0	1.13921e-05	0	0	0	0	0	0	0	0	4.59474e-05
>SD_McMs-10559	0	0	0	0	0	0	0.000143027	0	0	0	0	0	0	0	0
>SD_McMs-10560	0	0	9.90589e-05	0	0	0	0	0	0	0	0	0.000113353	0	0.000102449	0
>SD_McMs-10561	0	0	0	0	0	0	0	0	0	0	0	0	0.000191296	0	4.59474e-05
>SD_McMs-10562	0	0	0	0	0	0	0	7.31422e-05	0	0.000251921	0	0	0	0	0
>SD_McMs-10563	0	0	0	0	0	0	0	0	0	0	0	0	9.5648e-05	0	9.18949e-05
>SD_McMs-10564	4.49661e-05	0	0	0	0	2.27842e-05	0	0	0	0	0	0	0	0	0
>SD_McMs-10565	0	0	0	0	0	0	0	0	0	0.00012596	0.000351679	0	0	0	0
>SD_McMs-10566	0	0	0	0	0	0	0	0	0	0.00012596	0.00017584	0	0	0.000102449	0
>SD_McMs-10567	0	0	0	0	0	0	0	0	0	0	0	0.000226706	0	0	4.59474e-05
>SD_McMs-10568	0	0	0.000198118	0	0	0	0	0	0	0	0	0	0	0	4.59474e-05
>SD_McMs-10569	0	0	0	0	0	0	0	7.31422e-05	0	0	0.00017584	0	9.5648e-05	0	0
>SD_McMs-10570	0	0	0	0	0	0	0	0	0	0	0	0	0	0	0.000137842
>SD_McMs-10571	0	0	0	4.76576e-05	3.15766e-05	0	0	0	3.996e-05	0	0	0	0	0	0
>SD_McMs-10572	0	0	0	0	0	0	9.53516e-05	0	3.996e-05	0	0	0	0	0	0
>SD_McMs-10573	0	0	0	0	0	0	0	0	0	0	0	0.000113353	0	0	9.18949e-05
>SD_McMs-10574	0	0	0	0	0	0	0	0	0	0	0.000527519	0	0	0	0
>SD_McMs-10575	0	0	0	0	0	0	0	0	0	0	0.000351679	0	0	0.000102449	0
>SD_McMs-10576	0	0	0	0	0	0	0	0	0	0.00012596	0	0	0	0	9.18949e-05
>SD_McMs-10577	0	0.000179824	0	4.76576e-05	0	0	0	7.31422e-05	0	0	0	0	0	0	0
>SD_McMs-10578	0	0	9.90589e-05	4.76576e-05	0	0	4.76758e-05	0	0	0	0	0	0	0	0
>SD_McMs-10579	0	0	0	0	0	0	0	0	0	0	0.00017584	0.000226706	0	0	0
>SD_McMs-10580	0	0.000179824	0	0	0	1.13921e-05	0	0	0	0	0	0	0	0	4.59474e-05
>SD_McMs-10581	0	0	0	4.76576e-05	0	0	0	0	7.99201e-05	0	0	0	0	0	0
>SD_McMs-10582	0	0	0	0	0	0	0	0	0	0	0.000351679	0	0	0	4.59474e-05
>SD_McMs-10583	4.49661e-05	0	0	0	0	0	0	0	0	0	0	0	9.5648e-05	0.000102449	0
>SD_McMs-10584	0	0	0	0	0	0	0	0	0	0	0	0	0	0	0.000137842
>SD_McMs-10585	0	0	0	0	0	0	0	0	0	0	0.000351679	0	9.5648e-05	0	0
>SD_McMs-10586	0	0.000359648	0	0	0	0	4.76758e-05	0	0	0	0	0	0	0	0
>SD_McMs-10587	0	0.000179824	0	0	0	0	0	0	0	0	0.00017584	0	0	0	4.59474e-05
>SD_McMs-10588	0	0	0	0	0	0	0	0	0	0	0.00017584	0	9.5648e-05	0	4.59474e-05
>SD_McMs-10589	0	0.000179824	0	0	0	0	0	7.31422e-05	0	0	0	0	0	0	4.59474e-05
>SD_McMs-10590	0	0	0	0	3.15766e-05	0	0	0	3.996e-05	0	0.00017584	0	0	0	0
>SD_McMs-10591	0	0	0	0	0	0	0	0	0	0	0	0.000113353	0.000191296	0	0
>SD_McMs-10592	0	0	0	0	0	0	0	0	0	0	0	0	9.5648e-05	0	9.18949e-05
>SD_McMs-10593	4.49661e-05	0	0	4.76576e-05	0	0	0	0	0	0	0	0	9.5648e-05	0	0
>SD_McMs-10594	0	0	0	0	0	0	0	0	0	0.00012596	0.00017584	0	0	0.000102449	0
>SD_McMs-10595	4.49661e-05	0	9.90589e-05	0	0	0	0	0	3.996e-05	0	0	0	0	0	0
>SD_McMs-10596	0	0	0	0	0	1.13921e-05	0	0	0	0	0	0.000226706	0	0	0
>SD_McMs-10597	0	0	0	0	0	0	0	0	0	0	0	0.000226706	0	0	4.59474e-05
>SD_McMs-10598	0	0	0	0	0	0	0	0	0	0	0	0	0	0.000307346	0
>SD_McMs-10599	0	0	0	0	0	0	0	0	0	0.000251921	0	0	9.5648e-05	0	0
>SD_McMs-10600	0	0	0	0	0	0	0	0	0	0.00012596	0	0.000113353	9.5648e-05	0	0
>SD_McMs-10601	0	0	0	0	0	0	0	0	0	0.00012596	0	0	9.5648e-05	0	4.59474e-05
>SD_McMs-10602	0	0	0	0	0	0	0	0	0	0	0	0	0	0.000102449	9.18949e-05
>SD_McMs-10603	0	0	0	0	0	0	0	7.31422e-05	3.996e-05	0	0	0	0	0.000102449	0
>SD_McMs-10604	0	0	0	0	0	0	0	0	0	0	0	0	9.5648e-05	0.000102449	4.59474e-05
>SD_McMs-10605	0	0.000359648	0	4.76576e-05	0	0	0	0	0	0	0	0	0	0	0
>SD_McMs-10606	0	0	0	0	3.15766e-05	0	0	0	0	0	0	0	0	0.000102449	4.59474e-05
>SD_McMs-10607	4.49661e-05	0	0	0	0	0	0	0	0	0	0	0	0	0.000102449	4.59474e-05
>SD_McMs-10608	0	0	0	0	0	0	0	0	0	0	0.00017584	0	9.5648e-05	0	4.59474e-05
>SD_McMs-10609	0	0.000179824	0.000198118	0	0	0	0	0	0	0	0	0	0	0	0
>SD_McMs-10610	0	0	0	0	0	1.13921e-05	9.53516e-05	0	0	0	0	0	0	0	0
>SD_McMs-10611	0	0	0	0	0	0	0	0	0	0	0	0.000113353	9.5648e-05	0.000102449	0
>SD_McMs-10612	0	0	0	0	0	0	0	0	0	0	0	0	9.5648e-05	0.000204897	0
>SD_McMs-10613	0	0	9.90589e-05	0	0	0	0	0	0	0.00012596	0	0.000113353	0	0	0
>SD_McMs-10614	0	0	0	0	0	0	4.76758e-05	0	0	0.00012596	0	0	9.5648e-05	0	0
>SD_McMs-10615	0	0	9.90589e-05	0	0	0	0	0	0	0	0	0	0	0.000102449	4.59474e-05
>SD_McMs-10616	0	0	0	0	0	0	0	0	0	0	0	0	9.5648e-05	0	9.18949e-05
>SD_McMs-10617	0	0	0	0	0	0	0	0	0	0.000251921	0	0	0	0	4.59474e-05
>SD_McMs-10618	0	0	0	0	0	0	0	0	0	0.00012596	0	0.000113353	0	0.000102449	0
>SD_McMs-10619	0	0	0	0	0	0	0	0	0	0	0	0.000113353	0	0	9.18949e-05
>SD_McMs-10620	0	0	0	0	0	0	0	0	0	0.000251921	0	0	9.5648e-05	0	0
>SD_McMs-10621	0	0	0	0	0	0	4.76758e-05	0	0	0	0	0	0	0	9.18949e-05
>SD_McMs-10622	0	0	0	0	0	0	0	0	0	0.00012596	0	0.000113353	0	0.000102449	0
>SD_McMs-10623	0	0	0	0	0	0	0	0	0	0	0	0	0	0.000307346	0
>SD_McMs-10624	0	0	0	0	0	0	0	0	0	0.00012596	0	0	0	0	9.18949e-05
>SD_McMs-10625	0	0	0	0	0	0	4.76758e-05	0	0	0	0.00017584	0	0	0.000102449	0
>SD_McMs-10626	0	0	0	0	0	0	0	0	3.996e-05	0.00012596	0	0	0	0	4.59474e-05
>SD_McMs-10627	0	0	0	0	0	0	0	0	0	0	0	0	0	0.000102449	9.18949e-05
>SD_McMs-10628	0	0	0	0	0	0	4.76758e-05	0	0	0	0	0	0	0.000102449	4.59474e-05
>SD_McMs-10629	0	0	0	0	0	0	0	0	0	0	0.000351679	0	0	0.000102449	0
>SD_McMs-10630	0	0	0	4.76576e-05	3.15766e-05	1.13921e-05	0	0	0	0	0	0	0	0	0
>SD_McMs-10631	0	0	9.90589e-05	0	0	0	0	0	3.996e-05	0	0	0	0	0.000102449	0
>SD_McMs-10632	0	0	0	0	0	0	0	0	0	0	0	0.000226706	0	0.000102449	0
>SD_McMs-10633	0	0	0	0	0	0	0	0	3.996e-05	0	0	0	0	0.000102449	4.59474e-05
>SD_McMs-10634	0	0	0	0	0	0	0	0	0	0	0	0.000113353	9.5648e-05	0.000102449	0
>SD_McMs-10635	0	0	0	0	0	0	0	7.31422e-05	0	0.00012596	0	0	0	0	4.59474e-05
>SD_McMs-10636	0	0	0	0	0	0	0	0	0	0	0	0.000226706	0	0.000102449	0
>SD_McMs-10637	0	0	0	4.76576e-05	0	0	0	7.31422e-05	0	0	0	0.000113353	0	0	0
>SD_McMs-10638	0	0	0	0	9.47299e-05	0	0	0	0	0	0	0	0	0	0
>SD_McMs-10639	0	0	0	0	0	0	0	0	0	0	0	0.000113353	9.5648e-05	0.000102449	0
>SD_McMs-10640	0	0	0	0	0	0	0.000143027	0	0	0	0	0	0	0	0
>SD_McMs-10641	0	0.000179824	9.90589e-05	0	0	0	0	7.31422e-05	0	0	0	0	0	0	0
>SD_McMs-10642	0	0	9.90589e-05	0	3.15766e-05	0	0	7.31422e-05	0	0	0	0	0	0	0
>SD_McMs-10643	0	0	0	0	0	0	0	0	0	0	0	0	0	0.000204897	4.59474e-05
>SD_McMs-10644	0	0	0	0	0	1.13921e-05	0	0	7.99201e-05	0	0	0	0	0	0
>SD_McMs-10645	0.000134898	0	0	0	0	0	0	0	0	0	0	0	0	0	0
>SD_McMs-10646	0	0	0	0	0	3.41763e-05	0	0	0	0	0	0	0	0	0
>SD_McMs-10647	4.49661e-05	0	0	0	0	1.13921e-05	0	0	0	0	0	0	0	0.000102449	0
>SD_McMs-10648	0	0	9.90589e-05	0	0	0	9.53516e-05	0	0	0	0	0	0	0	0
>SD_McMs-10649	0	0	9.90589e-05	0	0	0	0	0	0	0	0.000351679	0	0	0	0
>SD_McMs-10650	0	0	0	0	0	0	0	0	3.996e-05	0	0	0	0	0.000102449	4.59474e-05
>SD_McMs-10651	0	0	0	4.76576e-05	0	0	0	0	0	0	0	0	0	0	9.18949e-05
>SD_McMs-10652	0	0	9.90589e-05	0	6.31532e-05	0	0	0	0	0	0	0	0	0	0
>SD_McMs-10653	4.49661e-05	0	0	0	0	0	0	0	7.99201e-05	0	0	0	0	0	0
>SD_McMs-10654	0	0.000179824	0	0	0	0	0	0	0	0	0	0.000113353	0	0.000102449	0
>SD_McMs-10655	0	0	0	0	0	0	0	7.31422e-05	0	0.00012596	0	0	0	0	4.59474e-05
>SD_McMs-10656	0	0	0	0	0	0	0	0	0	0	0	0.000226706	0	0	4.59474e-05
>SD_McMs-10657	4.49661e-05	0	0	0	0	2.27842e-05	0	0	0	0	0	0	0	0	0
>SD_McMs-10658	0	0	0	0	0	0	0	0	0	0	0	0	9.5648e-05	0.000102449	4.59474e-05
>SD_McMs-10659	0	0	0	0	0	0	0	0	0	0.00012596	0	0	0	0.000102449	4.59474e-05
>SD_McMs-10660	0	0	0	0	6.31532e-05	1.13921e-05	0	0	0	0	0	0	0	0	0
>SD_McMs-10661	0	0.000179824	0	0	0	0	0	7.31422e-05	0	0	0	0	0	0.000102449	0
>SD_McMs-10662	4.49661e-05	0	0	0	0	1.13921e-05	0	0	0	0	0	0	9.5648e-05	0	0
>SD_McMs-10663	4.49661e-05	0	0	0	0	0	0	0	3.996e-05	0	0	0	0	0	4.59474e-05
>SD_McMs-10664	0	0	0	0	0	0	0	0	0	0	0	0.000113353	0	0	9.18949e-05
>SD_McMs-10665	0	0	0	0	0	1.13921e-05	0	0	0	0	0	0	9.5648e-05	0	4.59474e-05
>SD_McMs-10666	4.49661e-05	0	9.90589e-05	0	0	0	4.76758e-05	0	0	0	0	0	0	0	0
>SD_McMs-10667	0	0	0	0	0	2.27842e-05	0	7.31422e-05	0	0	0	0	0	0	0
>SD_McMs-10668	0	0	0	0	0	0	0	0	0	0.00012596	0	0.000113353	0	0.000102449	0
>SD_McMs-10669	0	0.000179824	0	0	0	0	4.76758e-05	0	0	0	0	0	0	0.000102449	0
>SD_McMs-10670	0	0	0	0	0	0	0	0	0	0.00012596	0	0	0	0.000204897	0
>SD_McMs-10671	0	0	0	0	0	0	0	0	0	0.000251921	0	0	0	0	4.59474e-05
>SD_McMs-10672	0	0	0	0	0	0	0	0	0	0	0	0.000113353	9.5648e-05	0.000102449	0
>SD_McMs-10673	0	0	0	0	0	0	0	7.31422e-05	0	0	0	0	0	0	9.18949e-05
>SD_McMs-10674	0	0	0	0	0	0	0	0	0	0	0.00017584	0	0	0	9.18949e-05
>SD_McMs-10675	0	0	0	0	0	0	0	0	0	0	0	0	0	0.000102449	9.18949e-05
>SD_McMs-10676	0	0	0	4.76576e-05	0	0	0	0	0	0	0.00017584	0.000113353	0	0	0
>SD_McMs-10677	0	0	0	0	0	0	0	0	0	0	0	0	9.5648e-05	0.000102449	4.59474e-05
>SD_McMs-10678	0	0	9.90589e-05	0	0	0	0	0	0	0	0	0	0.000191296	0	0
>SD_McMs-10679	0	0	0	0	0	0	0	0	3.996e-05	0	0	0	0	0	9.18949e-05
>SD_McMs-10680	0	0	0	0	0	0	0	0	0	0	0	0	0	0.000102449	9.18949e-05
>SD_McMs-10681	0	0	0	0	0	0	0	0	0	0	0.00017584	0	0	0	9.18949e-05
>SD_McMs-10682	4.49661e-05	0	0	0	0	1.13921e-05	0	0	0	0	0	0.000113353	0	0	0
>SD_McMs-10683	0	0	0	0	0	0	0	0	0	0.000251921	0	0	9.5648e-05	0	0
>SD_McMs-10684	0	0	0	0	0	0	0	0	0	0	0.00017584	0	0	0.000204897	0
>SD_McMs-10685	0	0	0	0	0	0	0	0	0	0	0	0	0	0	0.000137842
>SD_McMs-10686	0	0	0	0	3.15766e-05	0	0	0	0	0.00012596	0	0	0	0	4.59474e-05
>SD_McMs-10687	0	0	0	0	0	0	4.76758e-05	0	0	0.00012596	0.00017584	0	0	0	0
>SD_McMs-10688	0	0	9.90589e-05	0	0	0	0	0	0	0	0	0	0	0	9.18949e-05
>SD_McMs-10689	0	0	0	0	0	0	0	7.31422e-05	3.996e-05	0	0.00017584	0	0	0	0
>SD_McMs-10690	0	0	0	0	0	0	0	0	0	0.00012596	0	0	9.5648e-05	0	4.59474e-05
>SD_McMs-10691	0	0	9.90589e-05	0	3.15766e-05	1.13921e-05	0	0	0	0	0	0	0	0	0
>SD_McMs-10692	0	0	0	0	0	0	0	0	0	0.00012596	0	0.000113353	0	0	4.59474e-05
>SD_McMs-10693	8.99321e-05	0	0	0	0	0	0	0	0	0	0	0	0	0	4.59474e-05
>SD_McMs-10694	0	0	0	0	0	0	0	0	0	0	0.00017584	0	9.5648e-05	0.000102449	0
>SD_McMs-10695	0	0	0	0	0	0	4.76758e-05	0	3.996e-05	0	0	0.000113353	0	0	0
>SD_McMs-10696	0	0	0	0	0	0	0	0	0	0.00012596	0.00017584	0	0	0	4.59474e-05
>SD_McMs-10697	0	0	0	0	0	0	0	0	0	0.000251921	0	0	0	0.000102449	0
>SD_McMs-10698	0	0	0	0	0	0	0	0	0	0	0	0	0.000286944	0	0
>SD_McMs-10699	0	0	0	0	0	0	0	0	0	0	0	0	0	0.000102449	9.18949e-05
>SD_McMs-10700	0	0	0	0	0	1.13921e-05	0	0	0	0	0	0	0	0.000102449	0
>SD_McMs-10701	0	0	0	0	0	0	0	0	0	0	0	0.000113353	0	0	4.59474e-05
>SD_McMs-10702	4.49661e-05	0	0	0	0	0	0	0	3.996e-05	0	0	0	0	0	0
>SD_McMs-10703	0	0	0	0	0	1.13921e-05	0	0	0	0	0	0	0	0.000102449	0
>SD_McMs-10704	0	0	0	4.76576e-05	3.15766e-05	0	0	0	0	0	0	0	0	0	0
>SD_McMs-10705	0	0	0	0	0	0	0	0	0	0.00012596	0	0	0	0.000102449	0
>SD_McMs-10706	0	0.000179824	9.90589e-05	0	0	0	0	0	0	0	0	0	0	0	0
>SD_McMs-10707	4.49661e-05	0	0	0	0	1.13921e-05	0	0	0	0	0	0	0	0	0
>SD_McMs-10708	0	0	0	0	0	0	0	0	0	0	0	0	9.5648e-05	0.000102449	0
>SD_McMs-10709	0	0	0	0	0	0	0	0	0	0	0	0	0	0	9.18949e-05
>SD_McMs-10710	0	0	0	0	0	0	0	0	0	0	0	0	0	0.000102449	4.59474e-05
>SD_McMs-10711	0	0	0	0	0	0	0	0	0	0.000251921	0	0	0	0	0
>SD_McMs-10712	0	0	0	0	0	0	0	0	0	0	0.00017584	0	0	0.000102449	0
>SD_McMs-10713	0	0	0	9.53153e-05	0	0	0	0	0	0	0	0	0	0	0
>SD_McMs-10714	0	0	0	0	0	0	0	0	0	0.00012596	0	0	0	0.000102449	0
>SD_McMs-10715	0	0	0	4.76576e-05	3.15766e-05	0	0	0	0	0	0	0	0	0	0
>SD_McMs-10716	0	0	0	0	0	0	0	0	0	0	0	0	0	0	9.18949e-05
>SD_McMs-10717	0	0.000179824	0	0	0	1.13921e-05	0	0	0	0	0	0	0	0	0
>SD_McMs-10718	0	0	9.90589e-05	0	0	0	0	0	0	0	0	0	0	0	4.59474e-05
>SD_McMs-10719	0	0	0	4.76576e-05	0	0	0	0	0	0.00012596	0	0	0	0	0
>SD_McMs-10720	0	0	0	0	0	0	0	7.31422e-05	0	0	0	0	0	0	4.59474e-05
>SD_McMs-10721	0	0	0	0	0	0	4.76758e-05	0	0	0.00012596	0	0	0	0	0
>SD_McMs-10722	0	0	0	0	0	0	4.76758e-05	0	0	0	0	0	0	0	4.59474e-05
>SD_McMs-10723	0	0	0	0	0	0	0	0	0	0	0	0	0	0.000102449	4.59474e-05
>SD_McMs-10724	0	0	9.90589e-05	0	0	0	0	0	0	0	0	0	0	0	4.59474e-05
>SD_McMs-10725	0	0	0	0	0	2.27842e-05	0	0	0	0	0	0	0	0	0
>SD_McMs-10726	0	0	0	0	0	0	0	0	0	0	0	0	0.000191296	0	0
>SD_McMs-10727	0	0	0.000198118	0	0	0	0	0	0	0	0	0	0	0	0
>SD_McMs-10728	0	0	9.90589e-05	0	0	0	4.76758e-05	0	0	0	0	0	0	0	0
>SD_McMs-10729	0	0	0	0	0	0	0	0	0	0	0.00017584	0	0	0	4.59474e-05
>SD_McMs-10730	0	0	0	0	0	0	0	0	3.996e-05	0	0	0	0	0	4.59474e-05
>SD_McMs-10731	0	0	0	0	0	0	0	0	0	0	0	0	0	0	9.18949e-05
>SD_McMs-10732	0	0	0	0	0	0	0	0	0	0	0	0	0	0	9.18949e-05
>SD_McMs-10733	0	0	0	0	0	0	0	0	0	0	0	0.000113353	0	0	4.59474e-05
>SD_McMs-10734	0	0	0	0	0	0	9.53516e-05	0	0	0	0	0	0	0	0
>SD_McMs-10735	0	0	0	0	0	0	0	0.000146284	0	0	0	0	0	0	0
>SD_McMs-10736	0	0	0	0	0	0	0	0	0	0	0.00017584	0	0	0	4.59474e-05
>SD_McMs-10737	0	0	0	0	0	2.27842e-05	0	0	0	0	0	0	0	0	0
>SD_McMs-10738	0	0	0	0	0	0	0	7.31422e-05	0	0	0	0	0	0	4.59474e-05
>SD_McMs-10739	0	0	0	0	0	0	0	0	0	0	0	0.000113353	0	0	4.59474e-05
>SD_McMs-10740	4.49661e-05	0	0	0	0	0	0	0	0	0	0	0	0	0.000102449	0
>SD_McMs-10741	0	0	0	0	0	0	0	0	0	0.00012596	0	0	0	0.000102449	0
>SD_McMs-10742	0	0	0	0	3.15766e-05	0	0	7.31422e-05	0	0	0	0	0	0	0
>SD_McMs-10743	0	0	0	9.53153e-05	0	0	0	0	0	0	0	0	0	0	0
>SD_McMs-10744	0	0	0	0	0	0	0	0	3.996e-05	0	0	0	9.5648e-05	0	0
>SD_McMs-10745	0	0	0	0	0	0	0	0	0	0	0.00017584	0	0	0	4.59474e-05
>SD_McMs-10746	0	0	0.000198118	0	0	0	0	0	0	0	0	0	0	0	0
>SD_McMs-10747	0	0	0	0	0	0	0	0	0	0.00012596	0	0	0	0	4.59474e-05
>SD_McMs-10748	0	0	0	0	0	1.13921e-05	0	0	3.996e-05	0	0	0	0	0	0
>SD_McMs-10749	0	0	0	4.76576e-05	3.15766e-05	0	0	0	0	0	0	0	0	0	0
>SD_McMs-10750	0	0	0	0	0	0	0	0	0	0	0	0	9.5648e-05	0	4.59474e-05
>SD_McMs-10751	0	0	0	0	0	1.13921e-05	0	0	0	0	0	0	0	0	4.59474e-05
>SD_McMs-10752	0	0	0	4.76576e-05	0	0	0	0	3.996e-05	0	0	0	0	0	0
>SD_McMs-10753	0	0	0	0	3.15766e-05	0	0	0	0	0	0.00017584	0	0	0	0
>SD_McMs-10754	0	0	0	0	3.15766e-05	1.13921e-05	0	0	0	0	0	0	0	0	0
>SD_McMs-10755	4.49661e-05	0	0	0	0	0	0	0	0	0	0.00017584	0	0	0	0
>SD_McMs-10756	0	0	0	0	0	0	0	0	0	0	0	0	0	0	9.18949e-05
>SD_McMs-10757	0	0.000179824	0	0	0	0	0	0	0	0	0	0	9.5648e-05	0	0
>SD_McMs-10758	0	0	0	0	0	0	0	0	0	0	0	0	9.5648e-05	0	4.59474e-05
>SD_McMs-10759	4.49661e-05	0	0	0	0	0	0	0	0	0	0	0	0	0.000102449	0
>SD_McMs-10760	0	0	0	0	0	0	0	7.31422e-05	0	0	0	0	0	0.000102449	0
>SD_McMs-10761	0	0	0	0	0	0	0	0	0	0	0	0	0	0	9.18949e-05
>SD_McMs-10762	0	0	0	0	0	0	0	0	0	0	0	0	0.000191296	0	0
>SD_McMs-10763	0	0	0	0	0	1.13921e-05	0	0	0	0	0	0	0	0.000102449	0
>SD_McMs-10764	0	0	0	0	0	0	0	0	0	0	0	0	0.000191296	0	0
>SD_McMs-10765	0	0	0	0	0	0	0	0	0	0.000251921	0	0	0	0	0
>SD_McMs-10766	0	0	0	0	0	0	0	0	0	0.00012596	0	0	0	0	4.59474e-05
>SD_McMs-10767	0	0	0	0	0	0	0	0	0	0.000251921	0	0	0	0	0
>SD_McMs-10768	0	0	0	0	0	0	0	0	0	0	0.00017584	0	0	0	4.59474e-05
>SD_McMs-10769	0	0	0	0	0	0	0	7.31422e-05	0	0	0.00017584	0	0	0	0
>SD_McMs-10770	0	0	0	0	3.15766e-05	0	0	0	0	0	0	0	0	0	0
>SD_McMs-10771	0	0	0	0	0	0	0	0	0	0	0	0	0	0.000102449	0
>SD_McMs-10772	0	0	0	0	0	0	0	0	0	0	0	0	0	0.000102449	0
>SD_McMs-10773	0	0	0	0	0	0	0	0	0	0	0	0	0	0.000102449	0
>SD_McMs-10774	0	0	9.90589e-05	0	0	0	0	0	0	0	0	0	0	0	0
>SD_McMs-10775	0	0	0	0	0	0	0	0	0	0	0.00017584	0	0	0	0
>SD_McMs-10776	0	0	0	0	3.15766e-05	0	0	0	0	0	0	0	0	0	0
>SD_McMs-10777	0	0	0	0	0	0	0	0	0	0	0	0	0	0.000102449	0
>SD_McMs-10778	0	0	0	0	0	0	0	0	0	0	0	0	0	0.000102449	0
>SD_McMs-10779	0	0	0	0	0	0	0	0	0	0	0	0	0	0.000102449	0
>SD_McMs-10780	0	0	0	0	0	0	0	0	3.996e-05	0	0	0	0	0	0
>SD_McMs-10781	0	0	0	0	0	0	0	0	0	0	0	0	0	0	4.59474e-05
>SD_McMs-10782	0	0	0	0	0	0	0	7.31422e-05	0	0	0	0	0	0	0
>SD_McMs-10783	0	0	9.90589e-05	0	0	0	0	0	0	0	0	0	0	0	0
>SD_McMs-10784	0	0	0	0	0	0	0	0	0	0	0	0	0	0	4.59474e-05
>SD_McMs-10785	0	0	0	0	0	0	0	0	0	0	0	0	0	0	4.59474e-05
>SD_McMs-10786	0	0	0	4.76576e-05	0	0	0	0	0	0	0	0	0	0	0
>SD_McMs-10787	0	0	0	0	0	0	0	0	0	0	0	0	0	0	4.59474e-05
>SD_McMs-10788	0	0	0	0	0	0	4.76758e-05	0	0	0	0	0	0	0	0
>SD_McMs-10789	0	0	0	0	0	0	0	0	0	0	0.00017584	0	0	0	0
>SD_McMs-10790	0	0	0	0	0	0	0	0	0	0	0	0	9.5648e-05	0	0
>SD_McMs-10791	0	0	0	0	0	0	0	0	0	0	0.00017584	0	0	0	0
>SD_McMs-10792	0	0	0	0	0	0	0	0	0	0	0.00017584	0	0	0	0
>SD_McMs-10793	0	0	0	0	0	0	0	0	0	0	0	0	0	0	4.59474e-05
>SD_McMs-10794	0	0	0	0	0	0	4.76758e-05	0	0	0	0	0	0	0	0
>SD_McMs-10795	0	0.000179824	0	0	0	0	0	0	0	0	0	0	0	0	0
>SD_McMs-10796	0	0	0	0	0	0	0	0	0	0	0.00017584	0	0	0	0
>SD_McMs-10797	0	0	0	0	0	0	0	0	0	0	0	0	0	0	4.59474e-05
>SD_McMs-10798	0	0	0	0	0	0	0	0	0	0.00012596	0	0	0	0	0
>SD_McMs-10799	0	0	0	0	0	0	0	0	0	0	0	0	0	0.000102449	0
>SD_McMs-10800	0	0	0	0	0	0	0	0	3.996e-05	0	0	0	0	0	0
>SD_McMs-10801	0	0	9.90589e-05	0	0	0	0	0	0	0	0	0	0	0	0
>SD_McMs-10802	0	0	0	0	0	0	0	0	0	0	0	0.000113353	0	0	0
>SD_McMs-10803	0	0	0	0	0	0	0	7.31422e-05	0	0	0	0	0	0	0
>SD_McMs-10804	0	0	0	0	0	0	0	0	0	0.00012596	0	0	0	0	0
>SD_McMs-10805	0	0	0	0	0	0	0	0	0	0.00012596	0	0	0	0	0
>SD_McMs-10806	0	0	0	0	0	0	0	0	0	0	0	0.000113353	0	0	0
>SD_McMs-10807	0	0	0	0	0	0	0	0	0	0	0	0	0	0	4.59474e-05
>SD_McMs-10808	0	0	0	0	0	0	0	7.31422e-05	0	0	0	0	0	0	0
>SD_McMs-10809	0	0	0	0	0	0	0	0	0	0	0	0	0	0	4.59474e-05
>SD_McMs-10810	4.49661e-05	0	0	0	0	0	0	0	0	0	0	0	0	0	0
>SD_McMs-10811	0	0	0	0	0	0	0	0	0	0	0	0	0	0	4.59474e-05
>SD_McMs-10812	0	0	0	0	0	1.13921e-05	0	0	0	0	0	0	0	0	0
>SD_McMs-10813	0	0	0	0	0	0	4.76758e-05	0	0	0	0	0	0	0	0
>SD_McMs-10814	0	0	0	0	0	0	4.76758e-05	0	0	0	0	0	0	0	0
>SD_McMs-10815	0	0	0	0	0	0	0	0	0	0	0	0.000113353	0	0	0
>SD_McMs-10816	0	0	0	0	0	0	4.76758e-05	0	0	0	0	0	0	0	0
>SD_McMs-10817	0	0	0	4.76576e-05	0	0	0	0	0	0	0	0	0	0	0
>SD_McMs-10818	0	0	0	0	0	1.13921e-05	0	0	0	0	0	0	0	0	0
>SD_McMs-10819	0	0	0	0	0	0	0	0	0	0	0	0	0	0	4.59474e-05
>SD_McMs-10820	0	0	0	0	3.15766e-05	0	0	0	0	0	0	0	0	0	0
>SD_McMs-10821	0	0	0	0	0	0	0	0	0	0.00012596	0	0	0	0	0
>SD_McMs-10822	0	0	0	0	0	0	0	0	0	0	0	0	0	0	4.59474e-05
>SD_McMs-10823	0	0	0	0	0	0	4.76758e-05	0	0	0	0	0	0	0	0
>SD_McMs-10824	0	0	0	0	0	0	0	0	0	0	0	0	9.5648e-05	0	0
>SD_McMs-10825	0	0	0	0	0	0	0	0	0	0	0	0.000113353	0	0	0
>SD_McMs-10826	0	0	0	0	3.15766e-05	0	0	0	0	0	0	0	0	0	0
>SD_McMs-10827	0	0	0	0	0	0	0	0	0	0	0	0.000113353	0	0	0
>SD_McMs-10828	0	0	0	0	0	0	0	7.31422e-05	0	0	0	0	0	0	0
>SD_McMs-10829	0	0	0	0	0	0	0	0	0	0	0	0	0	0	4.59474e-05
>SD_McMs-10830	0	0	0	0	0	0	0	7.31422e-05	0	0	0	0	0	0	0
>SD_McMs-10831	0	0	0	0	0	0	0	0	0	0	0	0	0	0	4.59474e-05
>SD_McMs-10832	0	0	0	0	0	0	0	0	0	0	0	0	0	0	4.59474e-05
>SD_McMs-10833	0	0	0	0	0	0	0	0	3.996e-05	0	0	0	0	0	0
>SD_McMs-10834	4.49661e-05	0	0	0	0	0	0	0	0	0	0	0	0	0	0
>SD_McMs-10835	0	0	0	4.76576e-05	0	0	0	0	0	0	0	0	0	0	0
>SD_McMs-10836	0	0	0	0	0	1.13921e-05	0	0	0	0	0	0	0	0	0
>SD_McMs-10837	0	0	0	0	0	0	0	7.31422e-05	0	0	0	0	0	0	0
>SD_McMs-10838	0	0	0	0	0	0	0	0	0	0	0	0	0	0	4.59474e-05
>SD_McMs-10839	0	0	0	0	0	0	0	0	0	0	0	0	0	0	4.59474e-05
>SD_McMs-10840	0	0	0	0	0	0	0	0	0	0.00012596	0	0	0	0	0
>SD_McMs-10841	0	0	0	0	0	0	0	0	0	0.00012596	0	0	0	0	0
>SD_McMs-10842	0	0	0	0	0	0	4.76758e-05	0	0	0	0	0	0	0	0
>SD_McMs-10843	0	0	0	0	0	0	0	0	0	0	0	0	0	0	4.59474e-05
>SD_McMs-10844	0	0	0	0	0	1.13921e-05	0	0	0	0	0	0	0	0	0
>SD_McMs-10845	0	0	0	0	3.15766e-05	0	0	0	0	0	0	0	0	0	0
>SD_McMs-10846	0	0	9.90589e-05	0	0	0	0	0	0	0	0	0	0	0	0
>SD_McMs-10847	0	0	0	0	0	1.13921e-05	0	0	0	0	0	0	0	0	0
>SD_McMs-10848	0	0	9.90589e-05	0	0	0	0	0	0	0	0	0	0	0	0
>SD_McMs-10849	0	0	0	0	0	0	0	0	0	0	0	0.000113353	0	0	0
>SD_McMs-10850	0	0	0	0	0	0	0	0	0	0.00012596	0	0	0	0	0
>SD_McMs-10851	0	0	0	0	0	0	0	0	0	0.00012596	0	0	0	0	0
>SD_McMs-10852	0	0	0	0	0	0	0	0	0	0	0	0	0	0	4.59474e-05
>SD_McMs-10853	0	0	0	0	0	0	4.76758e-05	0	0	0	0	0	0	0	0
>SD_McMs-10854	0	0	0	0	0	0	0	7.31422e-05	0	0	0	0	0	0	0
>SD_McMs-10855	0	0	0	0	0	0	4.76758e-05	0	0	0	0	0	0	0	0
>SD_McMs-10856	0	0	9.90589e-05	0	0	0	0	0	0	0	0	0	0	0	0
>SD_McMs-10857	0	0	0	0	0	0	0	0	0	0	0	0.000113353	0	0	0
>SD_McMs-10858	0	0	0	0	0	0	4.76758e-05	0	0	0	0	0	0	0	0
>SD_McMs-10859	0	0	0	0	0	0	0	0	3.996e-05	0	0	0	0	0	0
>SD_McMs-10860	0	0	0	0	0	0	0	0	0	0	0	0.000113353	0	0	0
>SD_McMs-10861	0	0	0	0	0	0	0	0	0	0	0	0	0	0	4.59474e-05
>SD_McMs-10862	0	0	0	0	0	0	0	0	0	0	0	0	0	0	4.59474e-05
>SD_McMs-10863	0	0	0	0	0	0	0	0	0	0	0	0	0	0.000102449	0
>SD_McMs-10864	0	0	0	0	0	0	0	0	0	0	0	0	0	0	4.59474e-05
>SD_McMs-10865	0	0	0	0	0	0	0	0	0	0	0	0	0	0	4.59474e-05
>SD_McMs-10866	0	0	0	0	0	0	0	0	0	0	0	0	0	0	4.59474e-05
>SD_McMs-10867	0	0	0	0	0	0	0	0	0	0	0	0.000113353	0	0	0
>SD_McMs-10868	0	0	0	0	0	0	0	0	0	0	0	0	9.5648e-05	0	0
>SD_McMs-10869	0	0	0	0	0	0	0	0	0	0	0.00017584	0	0	0	0
>SD_McMs-10870	0	0	0	0	0	0	0	0	0	0	0	0	0	0	4.59474e-05
>SD_McMs-10871	0	0	0	0	0	0	0	0	0	0	0	0	0	0	4.59474e-05
>SD_McMs-10872	4.49661e-05	0	0	0	0	0	0	0	0	0	0	0	0	0	0
>SD_McMs-10873	0	0	0	0	3.15766e-05	0	0	0	0	0	0	0	0	0	0
>SD_McMs-10874	0	0	0	0	0	0	0	0	0	0	0	0	0	0	4.59474e-05
>SD_McMs-10875	0	0.000179824	0	0	0	0	0	0	0	0	0	0	0	0	0
>SD_McMs-10876	0	0	0	0	0	0	4.76758e-05	0	0	0	0	0	0	0	0
>SD_McMs-10877	4.49661e-05	0	0	0	0	0	0	0	0	0	0	0	0	0	0
>SD_McMs-10878	0	0	0	0	0	0	0	0	0	0	0	0	0	0	4.59474e-05
>SD_McMs-10879	0	0	0	0	0	0	0	0	0	0.00012596	0	0	0	0	0
>SD_McMs-10880	0	0	0	0	0	0	4.76758e-05	0	0	0	0	0	0	0	0
>SD_McMs-10881	0	0	0	0	0	0	0	0	3.996e-05	0	0	0	0	0	0
>SD_McMs-10882	0	0	0	0	0	0	0	0	0	0	0	0	0	0.000102449	0
>SD_McMs-10883	4.49661e-05	0	0	0	0	0	0	0	0	0	0	0	0	0	0
>SD_McMs-10884	0	0	0	0	0	0	0	7.31422e-05	0	0	0	0	0	0	0
>SD_McMs-10885	4.49661e-05	0	0	0	0	0	0	0	0	0	0	0	0	0	0
>SD_McMs-10886	0	0	0	0	0	0	0	7.31422e-05	0	0	0	0	0	0	0
>SD_McMs-10887	0	0	0	0	0	0	0	0	0	0	0	0	0	0.000102449	0
>SD_McMs-10888	0	0	0	0	0	0	0	0	0	0	0	0	0	0.000102449	0
>SD_McMs-10889	0	0	9.90589e-05	0	0	0	0	0	0	0	0	0	0	0	0
>SD_McMs-10890	0	0	0	0	0	0	0	0	0	0	0	0	0	0	4.59474e-05
>SD_McMs-10891	0	0	0	4.76576e-05	0	0	0	0	0	0	0	0	0	0	0
>SD_McMs-10892	0	0	0	0	3.15766e-05	0	0	0	0	0	0	0	0	0	0
>SD_McMs-10893	0	0	0	0	0	0	0	0	0	0	0.00017584	0	0	0	0
>SD_McMs-10894	0	0	0	0	0	0	0	0	0	0	0	0	0	0	4.59474e-05
>SD_McMs-10895	0	0	0	4.76576e-05	0	0	0	0	0	0	0	0	0	0	0
>SD_McMs-10896	4.49661e-05	0	0	0	0	0	0	0	0	0	0	0	0	0	0
>SD_McMs-10897	0	0	0	0	0	0	0	0	0	0.00012596	0	0	0	0	0
>SD_McMs-10898	0	0	0	0	0	0	0	0	0	0	0	0	9.5648e-05	0	0
>SD_McMs-10899	0	0	0	0	0	0	0	0	0	0	0	0	0	0	4.59474e-05
>SD_McMs-10900	0	0	0	0	0	0	0	0	0	0	0	0	0	0	4.59474e-05
>SD_McMs-10901	0	0	0	0	0	0	4.76758e-05	0	0	0	0	0	0	0	0
>SD_McMs-10902	0	0	0	0	0	0	4.76758e-05	0	0	0	0	0	0	0	0
>SD_McMs-10903	0	0	0	0	0	0	0	0	0	0.00012596	0	0	0	0	0
>SD_McMs-10904	0	0	0	0	0	0	0	0	0	0	0	0	0	0	4.59474e-05
>SD_McMs-10905	0	0	0	0	0	0	0	0	0	0	0	0	0	0	4.59474e-05
>SD_McMs-10906	0	0	0	0	0	0	0	0	0	0	0	0.000113353	0	0	0
>SD_McMs-10907	0	0	0	0	0	1.13921e-05	0	0	0	0	0	0	0	0	0
>SD_McMs-10908	0	0	0	0	0	0	0	0	0	0	0	0	0	0	4.59474e-05
>SD_McMs-10909	0	0	0	0	0	0	0	0	0	0	0.00017584	0	0	0	0
>SD_McMs-10910	0	0	0	0	0	1.13921e-05	0	0	0	0	0	0	0	0	0
>SD_McMs-10911	0	0	0	0	0	0	0	0	0	0	0	0	0	0	4.59474e-05
>SD_McMs-10912	0	0.000179824	0	0	0	0	0	0	0	0	0	0	0	0	0
>SD_McMs-10913	0	0	0	0	0	0	0	0	0	0	0	0	0	0	4.59474e-05
>SD_McMs-10914	0	0	0	0	0	0	0	0	0	0	0	0	0	0	4.59474e-05
>SD_McMs-10915	0	0	0	0	0	0	0	0	0	0	0	0	9.5648e-05	0	0
>SD_McMs-10916	0	0	0	0	0	0	0	0	0	0	0	0	0	0	4.59474e-05
>SD_McMs-10917	0	0	0	0	0	0	0	0	0	0	0	0	0	0	4.59474e-05
>SD_McMs-10918	0	0	0	4.76576e-05	0	0	0	0	0	0	0	0	0	0	0
>SD_McMs-10919	0	0	0	0	0	1.13921e-05	0	0	0	0	0	0	0	0	0
>SD_McMs-10920	0	0	0	0	0	0	0	0	0	0	0	0	0	0.000102449	0
>SD_McMs-10921	0	0	0	0	0	1.13921e-05	0	0	0	0	0	0	0	0	0
>SD_McMs-10922	0	0	0	0	0	0	4.76758e-05	0	0	0	0	0	0	0	0
>SD_McMs-10923	0	0	0	0	0	0	0	0	0	0	0	0	0	0	4.59474e-05
>SD_McMs-10924	0	0	0	0	0	1.13921e-05	0	0	0	0	0	0	0	0	0
>SD_McMs-10925	0	0	0	0	0	0	0	0	0	0	0	0	0	0	4.59474e-05
>SD_McMs-10926	0	0	0	0	0	0	0	0	0	0.00012596	0	0	0	0	0
>SD_McMs-10927	0	0	0	0	0	0	0	0	0	0	0	0.000113353	0	0	0
>SD_McMs-10928	0	0	0	0	0	0	0	0	3.996e-05	0	0	0	0	0	0
>SD_McMs-10929	0	0	0	0	0	0	0	0	0	0	0	0	0	0	4.59474e-05
>SD_McMs-10930	0	0	0	4.76576e-05	0	0	0	0	0	0	0	0	0	0	0
>SD_McMs-10931	0	0	0	0	0	1.13921e-05	0	0	0	0	0	0	0	0	0
>SD_McMs-10932	0	0	0	0	0	0	0	0	0	0.00012596	0	0	0	0	0
>SD_McMs-10933	4.49661e-05	0	0	0	0	0	0	0	0	0	0	0	0	0	0
>SD_McMs-10934	0	0	0	0	0	0	0	0	0	0	0	0	9.5648e-05	0	0
>SD_McMs-10935	0	0	0	0	0	0	0	0	0	0	0	0	0	0	4.59474e-05
>SD_McMs-10936	0	0	0	0	0	0	0	0	0	0.00012596	0	0	0	0	0
>SD_McMs-10937	0	0	9.90589e-05	0	0	0	0	0	0	0	0	0	0	0	0
>SD_McMs-10938	0	0.000179824	0	0	0	0	0	0	0	0	0	0	0	0	0
>SD_McMs-10939	0	0	0	4.76576e-05	0	0	0	0	0	0	0	0	0	0	0
>SD_McMs-10940	0	0	0	0	0	1.13921e-05	0	0	0	0	0	0	0	0	0
>SD_McMs-10941	0	0	0	0	0	0	0	0	0	0	0	0	0	0.000102449	0
>SD_McMs-10942	0	0	0	0	0	0	0	0	0	0	0	0.000113353	0	0	0
>SD_McMs-10943	0	0	0	0	0	0	0	0	0	0	0	0	0	0	4.59474e-05
>SD_McMs-10944	0	0	0	0	0	0	0	0	0	0	0	0	0	0.000102449	0
>SD_McMs-10945	0	0	0	0	0	0	4.76758e-05	0	0	0	0	0	0	0	0
>SD_McMs-10946	0	0	0	4.76576e-05	0	0	0	0	0	0	0	0	0	0	0
>SD_McMs-10947	0	0	0	0	0	0	0	0	0	0	0	0	0	0	4.59474e-05
>SD_McMs-10948	0	0	0	0	0	0	0	7.31422e-05	0	0	0	0	0	0	0
>SD_McMs-10949	0	0	0	0	0	0	0	0	0	0	0	0	0	0.000102449	0
>SD_McMs-10950	0	0	0	0	0	1.13921e-05	0	0	0	0	0	0	0	0	0
>SD_McMs-10951	0	0	0	0	0	0	0	0	0	0	0	0	0	0.000102449	0
>SD_McMs-10952	0	0	0	0	3.15766e-05	0	0	0	0	0	0	0	0	0	0
>SD_McMs-10953	0	0	0	0	0	0	0	0	0	0	0	0	0	0	4.59474e-05
>SD_McMs-10954	0	0	0	0	0	1.13921e-05	0	0	0	0	0	0	0	0	0
>SD_McMs-10955	0	0	0	0	0	0	0	0	0	0	0	0	9.5648e-05	0	0
>SD_McMs-10956	0	0	0	0	0	0	0	0	0	0	0.00017584	0	0	0	0
>SD_McMs-10957	0	0	0	0	0	0	0	0	0	0	0	0	0	0	4.59474e-05
>SD_McMs-10958	0	0	9.90589e-05	0	0	0	0	0	0	0	0	0	0	0	0
>SD_McMs-10959	0	0	0	0	0	1.13921e-05	0	0	0	0	0	0	0	0	0
>SD_McMs-10960	0	0	0	0	0	0	0	0	0	0	0	0	0	0	4.59474e-05
>SD_McMs-10961	0	0	0	0	3.15766e-05	0	0	0	0	0	0	0	0	0	0
>SD_McMs-10962	0	0	0	0	0	1.13921e-05	0	0	0	0	0	0	0	0	0
>SD_McMs-10963	0	0	0	0	3.15766e-05	0	0	0	0	0	0	0	0	0	0
>SD_McMs-10964	0	0	0	0	0	0	0	0	0	0	0.00017584	0	0	0	0
>SD_McMs-10965	0	0	0	0	0	0	4.76758e-05	0	0	0	0	0	0	0	0
>SD_McMs-10966	0	0	0	0	0	0	0	0	0	0	0	0	9.5648e-05	0	0
>SD_McMs-10967	0	0	0	0	0	0	0	0	0	0	0	0	0	0	4.59474e-05
>SD_McMs-10968	0	0	0	0	0	0	0	0	0	0	0	0.000113353	0	0	0
>SD_McMs-10969	0	0	0	0	0	0	4.76758e-05	0	0	0	0	0	0	0	0
>SD_McMs-10970	0	0	0	0	3.15766e-05	0	0	0	0	0	0	0	0	0	0
>SD_McMs-10971	0	0.000179824	0	0	0	0	0	0	0	0	0	0	0	0	0
>SD_McMs-10972	0	0	0	0	0	1.13921e-05	0	0	0	0	0	0	0	0	0
>SD_McMs-10973	0	0	0	0	0	0	0	0	0	0	0	0.000113353	0	0	0
>SD_McMs-10974	0	0	0	0	0	0	0	0	0	0	0	0	0	0	4.59474e-05
>SD_McMs-10975	4.49661e-05	0	0	0	0	0	0	0	0	0	0	0	0	0	0
>SD_McMs-10976	0	0	0	0	0	0	0	0	0	0.00012596	0	0	0	0	0
>SD_McMs-10977	0	0	0	0	0	0	0	0	0	0	0	0.000113353	0	0	0
>SD_McMs-10978	0	0	0	0	0	0	0	0	0	0	0	0	0	0	4.59474e-05
>SD_McMs-10979	0	0	0	0	0	0	0	0	0	0.00012596	0	0	0	0	0
>SD_McMs-10980	0	0	0	0	0	0	0	0	0	0	0	0.000113353	0	0	0
>SD_McMs-10981	0	0	0	0	0	0	4.76758e-05	0	0	0	0	0	0	0	0
>SD_McMs-10982	0	0.000179824	0	0	0	0	0	0	0	0	0	0	0	0	0
>SD_McMs-10983	0	0	0	0	0	0	0	0	0	0	0	0	0	0	4.59474e-05
>SD_McMs-10984	0	0	0	0	0	0	0	0	0	0	0	0	9.5648e-05	0	0
>SD_McMs-10985	0	0	0	0	0	0	0	0	0	0	0	0.000113353	0	0	0
>SD_McMs-10986	0	0	0	0	0	0	0	0	0	0	0	0	0	0.000102449	0
>SD_McMs-10987	0	0	0	0	0	0	0	0	0	0	0	0	0	0	4.59474e-05
>SD_McMs-10988	0	0	0	0	0	0	0	0	0	0	0	0	0	0	4.59474e-05
>SD_McMs-10989	0	0	0	0	0	0	0	0	0	0	0	0	9.5648e-05	0	0
>SD_McMs-10990	0	0	0	0	0	0	0	0	0	0	0	0	0	0	4.59474e-05
>SD_McMs-10991	0	0	0	0	3.15766e-05	0	0	0	0	0	0	0	0	0	0
>SD_McMs-10992	0	0	0	0	0	0	0	0	0	0.00012596	0	0	0	0	0
>SD_McMs-10993	0	0	0	0	0	0	0	0	0	0	0	0	0	0	4.59474e-05
>SD_McMs-10994	0	0	0	0	0	0	0	0	0	0	0	0	0	0	4.59474e-05
>SD_McMs-10995	0	0	0	0	0	0	0	0	0	0	0	0	0	0	4.59474e-05
>SD_McMs-10996	0	0	0	0	0	0	4.76758e-05	0	0	0	0	0	0	0	0
>SD_McMs-10997	0	0	0	4.76576e-05	0	0	0	0	0	0	0	0	0	0	0
>SD_McMs-10998	0	0	0	0	0	0	0	0	0	0	0	0	9.5648e-05	0	0
>SD_McMs-10999	0	0	0	0	0	0	0	0	0	0	0	0	0	0	4.59474e-05
>SD_McMs-11000	0	0	0	0	0	0	0	0	0	0	0	0.000113353	0	0	0

## Sheet: Number of reads
Number of high quality sequence reads per sample that were analyzed.
sample	B-1	B-2	B-3	BB-1	BB-2	BB-3	BW-1	BW-2	BW-3	BPP-1	BPP-2	BPP-3	CON-1	CON-2	CON-3
# of reads	21764	20983	5561	10095	10455	9761	7939	31669	20975	13672	5687	8822	87780	25025	22239
